# Supplementary material for: Ethyl 7-pivaloyl­amino-1,8-naphthyridine-2-carboxyl­ate sesquihydrate
Source: Acta Crystallogr Sect E Struct Rep Online. 2011 Nov 25;67(Pt 12):o3415. doi: 10.1107/S160053681104921X (PMC3239052; doi:10.1107/S160053681104921X)
Supplement: Supplementary file 1 [file e-67-o3415-sup1.cif]

##############################################################################
#                                                                            #
# This CIF contains the data in a paper accepted for publication in          #
# Acta Crystallographica Section E. It conforms to the requirements of       #
# Notes for Authors for Acta Crystallographica Section E, and has been       #
# peer reviewed under the auspices of the IUCr Commission on Journals.       #
#                                                                            #
# Full details of the Crystallographic Information File format               #
# are given in the paper "The Crystallographic Information File (CIF):       #
# a New Standard Archive File for Crystallography" by S. R. Hall, F. H.      #
# Allen and I. D. Brown [Acta Cryst. (1991), A47, 655-685].                  #
#                                                                            #
# The current version of the core CIF dictionary is obtainable from          #
# ftp://ftp.iucr.org/pub/cif_core.dic.                                       #
#                                                                            #
# Software is freely available for graphical display of the structure(s)     #
# in this CIF. For information consult the CIF software page                 #
# http://www.iucr.org/resources/cif/software.                                #
#                                                                            #
# This file may be used for bona fide research purposes within the           #
# scientific community so long as proper attribution is given to the journal # 
# article from which it was obtained.                                        #
#                                                                            #
##############################################################################
data_global
_audit_creation_method     'form.cif (version 2.0)'
_journal_data_validation_number     ?
_journal_date_recd_electronic     2011-11-11
_journal_date_accepted     2011-11-18
_journal_name_full     'Acta Crystallographica, Section E'
_journal_year     2011
_journal_volume     67
_journal_issue     12
_journal_page_first     o3415
_journal_page_last     o3415
_journal_paper_category     QO
_journal_coeditor_code     HB6505
_publ_contact_author_name     'Prof. Fun, Hoong-Kun'
_publ_contact_author_address
;
      X-ray Crystallography Unit
      School of Physics
      Universiti Sains Malaysia
      11800 USM, Penang
      MALAYSIA
;
_publ_contact_author_email     'hkfun@usm.my'
_publ_contact_author_fax     '604 6579150'
_publ_contact_author_phone     '604 6533652'
_publ_section_title
;
Ethyl 7-pivaloylamino-1,8-naphthyridine-2-carboxylate sesquihydrate
;
loop_
    _publ_author_name
    _publ_author_footnote
    _publ_author_address
    'Hoong-Kun Fun'
;
      Thomson Reuters ResearcherID: A-3561-2009.
;
;
      X-ray Crystallography Unit
      School of Physics
      Universiti Sains Malaysia
      11800 USM, Penang
      Malaysia
;
    'Madhukar Hemamalini' ?
;
      X-ray Crystallography Unit
      School of Physics
      Universiti Sains Malaysia
      11800 USM, Penang
      Malaysia
;
    'Anita Hazra' ?
;
     Department of Chemistry
     Bengal Engineering and Science University
     Shibpur
     Howrah 711 103
     India
;
    'Shyamaprosad Goswami' ?
;
      Department of Chemistry
      Bengal Engineering and Science University
      Shibpur
      Howrah 711 103
      India
;
data_I
_audit_creation_method     SHELXL-97
_chemical_name_systematic
;
Ethyl 7-pivaloylamino-1,8-naphthyridine-2-carboxylate sesquihydrate
;
_chemical_name_common     ?
_chemical_formula_moiety     'C16 H19 N3 O3, 1.5(H2 O)'
_chemical_formula_sum     'C32 H44 N6 O9'
_chemical_formula_iupac     'C16 H19 N3 O3, 1.5H2 O'
_chemical_formula_weight     656.73
_chemical_melting_point     ?
_symmetry_cell_setting     monoclinic
_symmetry_space_group_name_H-M     'C 2/c'
_symmetry_space_group_name_Hall     '-C 2yc'
loop_
    _symmetry_equiv_pos_as_xyz
    'x, y, z'
    '-x, y, -z+1/2'
    'x+1/2, y+1/2, z'
    '-x+1/2, y+1/2, -z+1/2'
    '-x, -y, -z'
    'x, -y, z-1/2'
    '-x+1/2, -y+1/2, -z'
    'x+1/2, -y+1/2, z-1/2'
_cell_length_a     30.7759(7)
_cell_length_b     7.2406(2)
_cell_length_c     16.9271(4)
_cell_angle_alpha     90.00
_cell_angle_beta     120.0090(10)
_cell_angle_gamma     90.00
_cell_volume     3266.32(14)
_cell_formula_units_Z     4
_cell_measurement_reflns_used     6305
_cell_measurement_theta_min     2.92
_cell_measurement_theta_max     33.49
_cell_measurement_temperature     100.00(10)
_exptl_crystal_description     block
_exptl_crystal_colour     colourless
_exptl_crystal_size_max     0.41
_exptl_crystal_size_mid     0.31
_exptl_crystal_size_min     0.24
_exptl_crystal_density_diffrn     1.335
_exptl_crystal_density_meas     ?
_exptl_crystal_density_method     'not measured'
_exptl_crystal_F_000     1400
_exptl_absorpt_coefficient_mu     0.099
_exptl_absorpt_correction_type     multi-scan
_exptl_absorpt_process_details     '(SADABS; Bruker, 2009)'
_exptl_absorpt_correction_T_min     0.9604
_exptl_absorpt_correction_T_max     0.9771
_exptl_special_details
;
The crystal was placed in the cold stream of an Oxford Cryosystems Cobra
open-flow nitrogen cryostat (Cosier & Glazer, 1986) operating at
100.0(1) K.
;
_diffrn_ambient_temperature     100.00(10)
_diffrn_radiation_type     MoK\a
_diffrn_radiation_wavelength     0.71073
_diffrn_radiation_source     'fine-focus sealed tube'
_diffrn_radiation_monochromator     graphite
_diffrn_measurement_device_type     'Bruker SMART APEXII CCD'
_diffrn_measurement_method     '\f and \w scans'
_diffrn_detector_area_resol_mean     .
_diffrn_reflns_number     16624
_diffrn_reflns_av_R_equivalents     0.0296
_diffrn_reflns_av_sigmaI/netI     0.0243
_diffrn_reflns_theta_min     2.92
_diffrn_reflns_theta_max     27.49
_diffrn_reflns_theta_full     27.49
_diffrn_measured_fraction_theta_max     0.998
_diffrn_measured_fraction_theta_full     0.998
_diffrn_reflns_limit_h_min     -39
_diffrn_reflns_limit_h_max     39
_diffrn_reflns_limit_k_min     -9
_diffrn_reflns_limit_k_max     9
_diffrn_reflns_limit_l_min     -21
_diffrn_reflns_limit_l_max     21
_diffrn_standards_number     0
_diffrn_standards_interval_count     .
_diffrn_standards_interval_time     .
_diffrn_standards_decay_%     ?
_refine_special_details
;
 Refinement of F^2^ against ALL reflections.  The weighted R-factor wR and
 goodness of fit S are based on F^2^, conventional R-factors R are based
 on F, with F set to zero for negative F^2^. The threshold expression of
 F^2^ > 2\s(F^2^) is used only for calculating R-factors(gt) etc. and is
 not relevant to the choice of reflections for refinement.  R-factors based
 on F^2^ are statistically about twice as large as those based on F, and R-
 factors based on ALL data will be even larger.
;
_reflns_number_total     3753
_reflns_number_gt     3156
_reflns_threshold_expression     I>2\s(I)
_refine_ls_structure_factor_coef     Fsqd
_refine_ls_matrix_type     full
_refine_ls_R_factor_all     0.0479
_refine_ls_R_factor_gt     0.0387
_refine_ls_wR_factor_gt     0.1015
_refine_ls_wR_factor_ref     0.1083
_refine_ls_goodness_of_fit_ref     1.037
_refine_ls_restrained_S_all     1.037
_refine_ls_number_reflns     3753
_refine_ls_number_parameters     228
_refine_ls_number_restraints     0
_refine_ls_hydrogen_treatment     constr
_refine_ls_weighting_scheme     calc
_refine_ls_weighting_details
         'calc w=1/[\s^2^(Fo^2^)+(0.0531P)^2^+2.3589P] where P=(Fo^2^+2Fc^2^)/3'
_atom_sites_solution_hydrogens     geom
_atom_sites_solution_primary     direct
_atom_sites_solution_secondary     difmap
_refine_ls_shift/su_max     ?
_refine_ls_shift/su_max_lt     0.001
_refine_ls_shift/su_mean     0.000
_refine_diff_density_max     0.341
_refine_diff_density_min     -0.232
_refine_ls_extinction_method     none
_refine_ls_extinction_coef     ?
loop_
    _atom_type_symbol
    _atom_type_description
    _atom_type_scat_dispersion_real
    _atom_type_scat_dispersion_imag
    _atom_type_scat_source
    'C' 'C' 0.0033 0.0016
                         'International Tables Vol C Tables 4.2.6.8 and 6.1.1.4'
    'H' 'H' 0.0000 0.0000
                         'International Tables Vol C Tables 4.2.6.8 and 6.1.1.4'
    'N' 'N' 0.0061 0.0033
                         'International Tables Vol C Tables 4.2.6.8 and 6.1.1.4'
    'O' 'O' 0.0106 0.0060
                         'International Tables Vol C Tables 4.2.6.8 and 6.1.1.4'
_computing_data_collection     'APEX2 (Bruker, 2009)'
_computing_cell_refinement     'SAINT (Bruker, 2009)'
_computing_data_reduction     'SAINT (Bruker, 2009)'
_computing_structure_solution     'SHELXTL (Sheldrick, 2008)'
_computing_structure_refinement     'SHELXTL (Sheldrick, 2008)'
_computing_molecular_graphics     'SHELXTL (Sheldrick, 2008)'
_computing_publication_material
                             'SHELXTL (Sheldrick, 2008) and PLATON (Spek, 2009)'
loop_
    _atom_site_type_symbol
    _atom_site_label
    _atom_site_fract_x
    _atom_site_fract_y
    _atom_site_fract_z
    _atom_site_U_iso_or_equiv
    _atom_site_adp_type
    _atom_site_calc_flag
    _atom_site_refinement_flags
    _atom_site_occupancy
    _atom_site_symmetry_multiplicity
    _atom_site_disorder_assembly
    _atom_site_disorder_group
    O O1 0.16006(3) 0.48093(13) 0.67950(6) 0.0212(2) Uani d . 1 1 . .
    O O2 0.14079(3) 0.47791(13) 0.53237(6) 0.0232(2) Uani d . 1 1 . .
    O O3 -0.17328(4) -0.00262(19) 0.24944(7) 0.0422(3) Uani d . 1 1 . .
    N N1 -0.02737(4) 0.20833(14) 0.37662(7) 0.0172(2) Uani d . 1 1 . .
    N N2 0.04907(4) 0.32379(14) 0.48603(7) 0.0166(2) Uani d . 1 1 . .
    N N3 -0.10204(4) 0.10828(17) 0.25947(7) 0.0245(3) Uani d . 1 1 . .
    H H1N3 -0.0879 0.1349 0.2290 0.029 Uiso d R 1 1 . .
    C C1 0.00362(4) 0.25427(15) 0.46599(8) 0.0154(2) Uani d . 1 1 . .
    C C2 -0.07277(4) 0.14680(16) 0.35245(8) 0.0173(2) Uani d . 1 1 . .
    C C3 -0.09081(4) 0.12125(17) 0.41469(8) 0.0186(2) Uani d . 1 1 . .
    H H3A -0.1231 0.0774 0.3947 0.022 Uiso calc R 1 1 . .
    C C4 -0.05950(4) 0.16280(17) 0.50400(8) 0.0186(2) Uani d . 1 1 . .
    H H4A -0.0701 0.1455 0.5462 0.022 Uiso calc R 1 1 . .
    C C5 -0.01072(4) 0.23240(16) 0.53302(8) 0.0161(2) Uani d . 1 1 . .
    C C6 0.02364(4) 0.28315(17) 0.62367(8) 0.0187(2) Uani d . 1 1 . .
    H H6A 0.0154 0.2698 0.6693 0.022 Uiso calc R 1 1 . .
    C C7 0.06941(4) 0.35249(16) 0.64349(8) 0.0182(2) Uani d . 1 1 . .
    H H7A 0.0928 0.3873 0.7027 0.022 Uiso calc R 1 1 . .
    C C8 0.08024(4) 0.36993(15) 0.57230(8) 0.0160(2) Uani d . 1 1 . .
    C C9 0.12989(4) 0.44831(16) 0.59031(8) 0.0171(2) Uani d . 1 1 . .
    C C10 0.20924(4) 0.55545(19) 0.70542(9) 0.0232(3) Uani d . 1 1 . .
    H H10A 0.2061 0.6797 0.6817 0.028 Uiso calc R 1 1 . .
    H H10B 0.2258 0.4789 0.6813 0.028 Uiso calc R 1 1 . .
    C C11 0.23881(5) 0.5572(2) 0.80776(9) 0.0268(3) Uani d . 1 1 . .
    H H11A 0.2718 0.6046 0.8277 0.040 Uiso calc R 1 1 . .
    H H11B 0.2413 0.4337 0.8303 0.040 Uiso calc R 1 1 . .
    H H11C 0.2222 0.6343 0.8307 0.040 Uiso calc R 1 1 . .
    C C12 -0.14904(4) 0.03205(16) 0.21292(8) 0.0180(2) Uani d . 1 1 . .
    C C13 -0.16825(4) -0.01579(17) 0.11242(8) 0.0194(3) Uani d . 1 1 . .
    C C14 -0.14824(5) -0.20988(19) 0.11108(9) 0.0266(3) Uani d . 1 1 . .
    H H14A -0.1603 -0.2964 0.1386 0.040 Uiso calc R 1 1 . .
    H H14B -0.1122 -0.2084 0.1447 0.040 Uiso calc R 1 1 . .
    H H14C -0.1597 -0.2459 0.0492 0.040 Uiso calc R 1 1 . .
    C C15 -0.15098(5) 0.1224(2) 0.06522(9) 0.0285(3) Uani d . 1 1 . .
    H H15A -0.1599 0.2452 0.0732 0.043 Uiso calc R 1 1 . .
    H H15B -0.1669 0.0943 0.0013 0.043 Uiso calc R 1 1 . .
    H H15C -0.1152 0.1144 0.0916 0.043 Uiso calc R 1 1 . .
    C C16 -0.22570(5) -0.02054(19) 0.06234(9) 0.0243(3) Uani d . 1 1 . .
    H H16A -0.2382 0.0996 0.0645 0.037 Uiso calc R 1 1 . .
    H H16B -0.2366 -0.1086 0.0912 0.037 Uiso calc R 1 1 . .
    H H16C -0.2383 -0.0557 -0.0001 0.037 Uiso calc R 1 1 . .
    O O1WB 0.05785(9) 0.3977(4) 0.31552(15) 0.0289(7) Uani d P 0.502(5) 1 A 1
    H H1WB 0.0755 0.4935 0.3217 0.035 Uiso d PR 0.502(5) 1 A 1
    H H2WB 0.0480 0.3869 0.3546 0.035 Uiso d PR 0.502(5) 1 A 1
    O O1WA 0.04715(6) 0.4721(2) 0.32308(11) 0.0310(7) Uani d P 0.498(5) 1 A 2
    H H1WA 0.0227 0.4263 0.2743 0.037 Uiso d PR 0.498(5) 1 A 2
    H H2WA 0.0604 0.4032 0.3761 0.037 Uiso d PR 0.498(5) 1 A 2
    O O2W -0.01311(6) 0.0366(2) 0.23101(11) 0.0245(5) Uani d PR 0.50 1 . .
    H H1W2 -0.0004 0.0990 0.2065 0.029 Uiso d R 1 1 . .
loop_
    _atom_site_aniso_label
    _atom_site_aniso_U_11
    _atom_site_aniso_U_22
    _atom_site_aniso_U_33
    _atom_site_aniso_U_12
    _atom_site_aniso_U_13
    _atom_site_aniso_U_23
    O1 0.0167(4) 0.0275(5) 0.0172(4) -0.0053(3) 0.0067(4) -0.0017(4)
    O2 0.0228(4) 0.0271(5) 0.0213(5) -0.0056(4) 0.0122(4) -0.0029(4)
    O3 0.0269(5) 0.0798(9) 0.0222(5) -0.0244(5) 0.0140(4) -0.0140(5)
    N1 0.0174(5) 0.0176(5) 0.0162(5) -0.0011(4) 0.0081(4) -0.0005(4)
    N2 0.0170(5) 0.0149(5) 0.0173(5) -0.0006(4) 0.0081(4) -0.0004(4)
    N3 0.0195(5) 0.0393(7) 0.0165(5) -0.0083(5) 0.0104(4) -0.0046(5)
    C1 0.0174(5) 0.0120(5) 0.0167(6) 0.0013(4) 0.0084(5) 0.0010(4)
    C2 0.0178(5) 0.0163(5) 0.0172(6) 0.0003(4) 0.0082(5) -0.0010(5)
    C3 0.0164(5) 0.0189(6) 0.0218(6) -0.0005(4) 0.0104(5) -0.0006(5)
    C4 0.0202(6) 0.0192(6) 0.0199(6) -0.0002(5) 0.0126(5) 0.0005(5)
    C5 0.0174(5) 0.0143(5) 0.0171(6) 0.0013(4) 0.0089(5) 0.0004(4)
    C6 0.0220(6) 0.0196(6) 0.0160(6) 0.0004(5) 0.0107(5) 0.0005(5)
    C7 0.0189(5) 0.0176(6) 0.0153(6) 0.0000(4) 0.0065(5) -0.0006(5)
    C8 0.0172(5) 0.0119(5) 0.0176(6) 0.0013(4) 0.0077(5) 0.0004(4)
    C9 0.0188(5) 0.0134(5) 0.0181(6) 0.0006(4) 0.0084(5) -0.0004(4)
    C10 0.0164(6) 0.0280(7) 0.0234(7) -0.0057(5) 0.0085(5) -0.0015(5)
    C11 0.0202(6) 0.0318(7) 0.0237(7) -0.0012(5) 0.0074(5) -0.0044(6)
    C12 0.0157(5) 0.0180(6) 0.0180(6) 0.0006(4) 0.0066(5) -0.0008(5)
    C13 0.0180(6) 0.0212(6) 0.0177(6) -0.0023(5) 0.0080(5) -0.0019(5)
    C14 0.0286(7) 0.0278(7) 0.0238(7) 0.0021(5) 0.0134(6) -0.0053(5)
    C15 0.0275(7) 0.0350(8) 0.0178(6) -0.0094(6) 0.0075(5) 0.0013(5)
    C16 0.0180(6) 0.0298(7) 0.0205(6) -0.0023(5) 0.0061(5) -0.0036(5)
    O1WB 0.0291(12) 0.0366(15) 0.0210(11) 0.0019(10) 0.0126(9) 0.0000(10)
    O1WA 0.0325(13) 0.0350(16) 0.0315(12) -0.0090(11) 0.0204(10) -0.0005(11)
    O2W 0.0314(13) 0.0251(8) 0.0243(14) -0.0066(7) 0.0193(11) -0.0056(7)
_geom_special_details
;
 All s.u.'s (except the s.u. in the dihedral angle between two l.s. planes)
 are estimated using the full covariance matrix.  The cell s.u.'s are taken
 into account individually in the estimation of s.u.'s in distances, angles
 and torsion angles; correlations between s.u.'s in cell parameters are only
 used when they are defined by crystal symmetry.  An approximate (isotropic)
 treatment of cell s.u.'s is used for estimating s.u.'s involving l.s. planes.
;
loop_
    _geom_bond_atom_site_label_1
    _geom_bond_atom_site_label_2
    _geom_bond_site_symmetry_2
    _geom_bond_distance
    _geom_bond_publ_flag
    O1 C9 . 1.3397(15) ?
    O1 C10 . 1.4527(14) ?
    O2 C9 . 1.2038(15) ?
    O3 C12 . 1.2097(15) ?
    N1 C2 . 1.3213(15) ?
    N1 C1 . 1.3659(15) ?
    N2 C8 . 1.3278(15) ?
    N2 C1 . 1.3604(15) ?
    N3 C12 . 1.3703(15) ?
    N3 C2 . 1.3958(15) ?
    N3 H1N3 . 0.8462 ?
    C1 C5 . 1.4170(16) ?
    C2 C3 . 1.4275(16) ?
    C3 C4 . 1.3592(17) ?
    C3 H3A . 0.9300 ?
    C4 C5 . 1.4182(16) ?
    C4 H4A . 0.9300 ?
    C5 C6 . 1.4089(17) ?
    C6 C7 . 1.3698(16) ?
    C6 H6A . 0.9300 ?
    C7 C8 . 1.4073(16) ?
    C7 H7A . 0.9300 ?
    C8 C9 . 1.5114(16) ?
    C10 C11 . 1.5008(18) ?
    C10 H10A . 0.9700 ?
    C10 H10B . 0.9700 ?
    C11 H11A . 0.9600 ?
    C11 H11B . 0.9600 ?
    C11 H11C . 0.9600 ?
    C12 C13 . 1.5353(17) ?
    C13 C16 . 1.5319(17) ?
    C13 C15 . 1.5321(17) ?
    C13 C14 . 1.5392(18) ?
    C14 H14A . 0.9600 ?
    C14 H14B . 0.9600 ?
    C14 H14C . 0.9600 ?
    C15 H15A . 0.9600 ?
    C15 H15B . 0.9600 ?
    C15 H15C . 0.9600 ?
    C16 H16A . 0.9600 ?
    C16 H16B . 0.9600 ?
    C16 H16C . 0.9600 ?
    O1WB H1WB . 0.8550 ?
    O1WB H2WB . 0.8586 ?
    O1WB H1WA . 0.9712 ?
    O1WB H2WA . 0.9888 ?
    O1WA H1WB . 0.8984 ?
    O1WA H2WB . 0.8078 ?
    O1WA H1WA . 0.8576 ?
    O1WA H2WA . 0.9243 ?
    O2W O2W 2 0.739(3) ?
    O2W H1W2 . 0.8319 ?
loop_
    _geom_angle_atom_site_label_1
    _geom_angle_atom_site_label_2
    _geom_angle_atom_site_label_3
    _geom_angle_site_symmetry_1
    _geom_angle_site_symmetry_3
    _geom_angle
    _geom_angle_publ_flag
    C9 O1 C10 . . 115.85(9) ?
    C2 N1 C1 . . 118.01(10) ?
    C8 N2 C1 . . 117.02(10) ?
    C12 N3 C2 . . 129.00(10) ?
    C12 N3 H1N3 . . 117.2 ?
    C2 N3 H1N3 . . 113.8 ?
    N2 C1 N1 . . 115.32(10) ?
    N2 C1 C5 . . 122.34(11) ?
    N1 C1 C5 . . 122.34(10) ?
    N1 C2 N3 . . 113.75(10) ?
    N1 C2 C3 . . 123.82(11) ?
    N3 C2 C3 . . 122.44(10) ?
    C4 C3 C2 . . 118.10(10) ?
    C4 C3 H3A . . 121.0 ?
    C2 C3 H3A . . 121.0 ?
    C3 C4 C5 . . 120.18(11) ?
    C3 C4 H4A . . 119.9 ?
    C5 C4 H4A . . 119.9 ?
    C6 C5 C1 . . 118.57(10) ?
    C6 C5 C4 . . 123.90(11) ?
    C1 C5 C4 . . 117.52(11) ?
    C7 C6 C5 . . 118.82(11) ?
    C7 C6 H6A . . 120.6 ?
    C5 C6 H6A . . 120.6 ?
    C6 C7 C8 . . 118.56(11) ?
    C6 C7 H7A . . 120.7 ?
    C8 C7 H7A . . 120.7 ?
    N2 C8 C7 . . 124.68(10) ?
    N2 C8 C9 . . 114.68(10) ?
    C7 C8 C9 . . 120.63(11) ?
    O2 C9 O1 . . 124.63(11) ?
    O2 C9 C8 . . 124.61(11) ?
    O1 C9 C8 . . 110.76(10) ?
    O1 C10 C11 . . 106.88(10) ?
    O1 C10 H10A . . 110.3 ?
    C11 C10 H10A . . 110.3 ?
    O1 C10 H10B . . 110.3 ?
    C11 C10 H10B . . 110.3 ?
    H10A C10 H10B . . 108.6 ?
    C10 C11 H11A . . 109.5 ?
    C10 C11 H11B . . 109.5 ?
    H11A C11 H11B . . 109.5 ?
    C10 C11 H11C . . 109.5 ?
    H11A C11 H11C . . 109.5 ?
    H11B C11 H11C . . 109.5 ?
    O3 C12 N3 . . 122.22(12) ?
    O3 C12 C13 . . 121.68(11) ?
    N3 C12 C13 . . 116.03(10) ?
    C16 C13 C15 . . 109.37(11) ?
    C16 C13 C12 . . 108.45(10) ?
    C15 C13 C12 . . 112.87(10) ?
    C16 C13 C14 . . 109.33(10) ?
    C15 C13 C14 . . 110.05(11) ?
    C12 C13 C14 . . 106.69(10) ?
    C13 C14 H14A . . 109.5 ?
    C13 C14 H14B . . 109.5 ?
    H14A C14 H14B . . 109.5 ?
    C13 C14 H14C . . 109.5 ?
    H14A C14 H14C . . 109.5 ?
    H14B C14 H14C . . 109.5 ?
    C13 C15 H15A . . 109.5 ?
    C13 C15 H15B . . 109.5 ?
    H15A C15 H15B . . 109.5 ?
    C13 C15 H15C . . 109.5 ?
    H15A C15 H15C . . 109.5 ?
    H15B C15 H15C . . 109.5 ?
    C13 C16 H16A . . 109.5 ?
    C13 C16 H16B . . 109.5 ?
    H16A C16 H16B . . 109.5 ?
    C13 C16 H16C . . 109.5 ?
    H16A C16 H16C . . 109.5 ?
    H16B C16 H16C . . 109.5 ?
    H1WB O1WB H2WB . . 115.4 ?
    H1WB O1WB H1WA . . 109.0 ?
    H2WB O1WB H1WA . . 83.0 ?
    H1WB O1WB H2WA . . 97.1 ?
    H1WA O1WB H2WA . . 102.7 ?
    H1WB O1WA H2WB . . 116.1 ?
    H1WB O1WA H1WA . . 115.9 ?
    H2WB O1WA H1WA . . 93.6 ?
    H1WB O1WA H2WA . . 98.9 ?
    H1WA O1WA H2WA . . 118.4 ?
    O2W O2W H1W2 2 . 81.5 ?
loop_
    _geom_torsion_atom_site_label_1
    _geom_torsion_atom_site_label_2
    _geom_torsion_atom_site_label_3
    _geom_torsion_atom_site_label_4
    _geom_torsion_site_symmetry_1
    _geom_torsion_site_symmetry_2
    _geom_torsion_site_symmetry_3
    _geom_torsion_site_symmetry_4
    _geom_torsion
    _geom_torsion_publ_flag
    C8 N2 C1 N1 . . . . -179.96(10) ?
    C8 N2 C1 C5 . . . . 0.51(16) ?
    C2 N1 C1 N2 . . . . -177.43(10) ?
    C2 N1 C1 C5 . . . . 2.10(17) ?
    C1 N1 C2 N3 . . . . 178.37(10) ?
    C1 N1 C2 C3 . . . . -1.63(17) ?
    C12 N3 C2 N1 . . . . 175.30(12) ?
    C12 N3 C2 C3 . . . . -4.7(2) ?
    N1 C2 C3 C4 . . . . 0.06(18) ?
    N3 C2 C3 C4 . . . . -179.94(11) ?
    C2 C3 C4 C5 . . . . 1.06(18) ?
    N2 C1 C5 C6 . . . . -0.57(17) ?
    N1 C1 C5 C6 . . . . 179.93(10) ?
    N2 C1 C5 C4 . . . . 178.48(10) ?
    N1 C1 C5 C4 . . . . -1.02(17) ?
    C3 C4 C5 C6 . . . . 178.40(12) ?
    C3 C4 C5 C1 . . . . -0.60(17) ?
    C1 C5 C6 C7 . . . . 0.34(17) ?
    C4 C5 C6 C7 . . . . -178.65(11) ?
    C5 C6 C7 C8 . . . . -0.08(17) ?
    C1 N2 C8 C7 . . . . -0.23(17) ?
    C1 N2 C8 C9 . . . . -179.34(10) ?
    C6 C7 C8 N2 . . . . 0.02(18) ?
    C6 C7 C8 C9 . . . . 179.08(10) ?
    C10 O1 C9 O2 . . . . -0.67(17) ?
    C10 O1 C9 C8 . . . . 179.55(9) ?
    N2 C8 C9 O2 . . . . 3.82(17) ?
    C7 C8 C9 O2 . . . . -175.33(12) ?
    N2 C8 C9 O1 . . . . -176.40(10) ?
    C7 C8 C9 O1 . . . . 4.45(15) ?
    C9 O1 C10 C11 . . . . -172.58(10) ?
    C2 N3 C12 O3 . . . . 4.9(2) ?
    C2 N3 C12 C13 . . . . -172.27(12) ?
    O3 C12 C13 C16 . . . . 26.19(17) ?
    N3 C12 C13 C16 . . . . -156.66(11) ?
    O3 C12 C13 C15 . . . . 147.54(14) ?
    N3 C12 C13 C15 . . . . -35.32(15) ?
    O3 C12 C13 C14 . . . . -91.47(15) ?
    N3 C12 C13 C14 . . . . 85.68(13) ?
loop_
    _geom_hbond_atom_site_label_D
    _geom_hbond_atom_site_label_H
    _geom_hbond_atom_site_label_A
    _geom_hbond_site_symmetry_A
    _geom_hbond_distance_DH
    _geom_hbond_distance_HA
    _geom_hbond_distance_DA
    _geom_hbond_angle_DHA
    _geom_hbond_publ_flag
    N3 H1N3 O2W . 0.85 2.39 3.051(2) 135 yes
    N3 H1N3 O1WB 2_555 0.85 2.40 3.095(3) 140 yes
    O1WB H2WB N2 . 0.86 2.26 3.077(3) 160 yes
    O2W H1W2 N1 2_555 0.83 2.13 2.948(2) 167 yes
    C3 H3A O3 . 0.93 2.23 2.8230(17) 121 yes
