# Supplementary material for: Ethyl 7-pivaloyl­amino-1,8-naphthyridine-2-carboxyl­ate sesquihydrate
Source: Acta Crystallogr Sect E Struct Rep Online. 2011 Nov 25;67(Pt 12):o3415. doi: 10.1107/S160053681104921X (PMC3239052; doi:10.1107/S160053681104921X)
Supplement: Supplementary file 2 [file e-67-o3415-Isup2.hkl]

#
# h,k,l, Fc-squared, Fo-squared, sigma(Fo-squared) and status flag
#
data_I
_shelx_title ' fs149m in C2/c (100K)'
_shelx_refln_list_code          4
_shelx_F_calc_maximum      300.67
_exptl_crystal_F_000      1400.00
_reflns_d_resolution_high  0.7698
 
loop_
 _symmetry_equiv_pos_as_xyz
 'x, y, z'
 '-x, y, -z+1/2'
 'x+1/2, y+1/2, z'
 '-x+1/2, y+1/2, -z+1/2'
 '-x, -y, -z'
 'x, -y, z-1/2'
 '-x+1/2, -y+1/2, -z'
 'x+1/2, -y+1/2, z-1/2'
 
_cell_length_a    30.7759
_cell_length_b     7.2406
_cell_length_c    16.9271
_cell_angle_alpha  90.000
_cell_angle_beta  120.009
_cell_angle_gamma  90.000
 
_shelx_F_squared_multiplier     1.000
 
loop_
 _refln_index_h
 _refln_index_k
 _refln_index_l
 _refln_F_squared_calc
 _refln_F_squared_meas
 _refln_F_squared_sigma
 _refln_observed_status
   4   0   0     2711.79     2578.17     67.38 o
   6   0   0     9667.52     9790.29    231.52 o
   8   0   0       83.14       20.37      7.99 o
  10   0   0    28687.93    28738.55    492.24 o
  12   0   0    17189.29    18206.78    243.66 o
  14   0   0    11157.21    11490.32    142.03 o
  16   0   0     3425.40     3780.07     54.70 o
  18   0   0     1273.44     1410.52     28.04 o
  20   0   0      180.72      197.59     12.35 o
  22   0   0       68.25       90.22     10.23 o
  24   0   0      293.69      277.70     18.33 o
  26   0   0      356.31      286.76     19.08 o
  28   0   0        7.19       17.03     10.17 o
  30   0   0       40.53       56.12     13.44 o
  32   0   0      179.13      185.50     18.58 o
  34   0   0      105.52       91.51     15.61 o
   1   1   0      400.10      242.61     13.84 o
   3   1   0     2237.73     2146.06     78.82 o
   5   1   0      961.60      993.76     19.24 o
   7   1   0     2346.37     2188.44     30.27 o
   9   1   0      680.51      582.74     13.04 o
  11   1   0    21190.33    21636.28    223.96 o
  13   1   0      812.30      949.00     26.83 o
  15   1   0     7886.80     8167.62     78.08 o
  17   1   0      504.63      439.64     10.88 o
  19   1   0       49.97       56.91      6.61 o
  21   1   0      189.65      211.66      9.38 o
  23   1   0       46.10       76.12      7.53 o
  25   1   0     1568.23     1370.92     23.88 o
  27   1   0      687.45      619.34     17.73 o
  29   1   0       46.07       52.07      8.33 o
  31   1   0      124.40      179.45     12.51 o
  33   1   0        1.98        7.56      8.63 o
   0   2   0    25133.77    24924.71    578.17 o
   2   2   0    85833.84    85152.49   1359.94 o
   4   2   0    21998.21    23643.26    276.37 o
   6   2   0      564.10      628.42     16.53 o
   8   2   0        0.00        7.40      3.64 o
  10   2   0     8830.68     9713.96    104.62 o
  12   2   0      428.43      366.37     11.25 o
  14   2   0        5.38        8.58      3.22 o
  16   2   0     1159.80     1439.49     20.65 o
  18   2   0      961.76      979.02     17.44 o
  20   2   0       99.76       93.39      7.28 o
  22   2   0      613.40      545.22     16.74 o
  24   2   0      479.70      451.55     13.88 o
  26   2   0      380.14      354.59     13.79 o
  28   2   0       56.79       65.42      8.95 o
  30   2   0      174.07      200.25     14.68 o
  32   2   0      386.36      412.09     22.90 o
   1   3   0     2369.12     2155.41     27.46 o
   3   3   0     2174.98     1846.82     25.01 o
   5   3   0     5216.45     5303.63     60.33 o
   7   3   0     2684.81     2701.02     35.01 o
   9   3   0      547.86      712.49     14.83 o
  11   3   0     2640.77     2763.73     33.42 o
  13   3   0      186.61      170.75      6.81 o
  15   3   0      520.87      496.98     11.14 o
  17   3   0     2923.07     2881.75     33.60 o
  19   3   0       99.07       82.81      6.72 o
  21   3   0      550.01      591.99     16.90 o
  23   3   0     1111.54      992.06     22.16 o
  25   3   0        2.57       14.93      6.91 o
  27   3   0       68.84       69.29     10.12 o
  29   3   0      121.35      158.70     17.75 o
  31   3   0      260.00      306.28     21.47 o
   0   4   0     5143.90     5768.91     82.94 o
   2   4   0     2186.72     2096.30     28.82 o
   4   4   0     3043.43     3158.70     40.27 o
   6   4   0    48216.87    51306.30    520.53 o
   8   4   0     8539.02     8849.80    109.47 o
  10   4   0     1117.87     1020.70     19.96 o
  12   4   0       57.14       54.99      6.28 o
  14   4   0       10.86        7.31      4.50 o
  16   4   0      570.44      576.53     14.90 o
  18   4   0      627.75      665.45     28.15 o
  20   4   0       82.34       65.14      7.66 o
  22   4   0      165.51      189.93     12.04 o
  24   4   0      107.17      107.89     10.30 o
  26   4   0       44.31       31.62      9.42 o
  28   4   0        2.94       10.86      9.08 o
  30   4   0       42.23       48.96     12.27 o
   1   5   0       25.17       19.60      3.51 o
   3   5   0       72.21       61.66      6.05 o
   5   5   0     1858.54     1830.42     26.44 o
   7   5   0      157.39      165.68      9.69 o
   9   5   0      127.79       95.87     12.15 o
  11   5   0       73.46       76.91      8.24 o
  13   5   0      260.59      261.64     12.70 o
  15   5   0       38.27       32.87      7.50 o
  17   5   0      629.49      605.09     16.37 o
  19   5   0      514.59      483.01     16.79 o
  21   5   0      984.86      958.99     21.52 o
  23   5   0        1.55        9.07      8.84 o
  25   5   0       10.06       12.44      8.86 o
  27   5   0       29.08       46.41     10.70 o
  29   5   0       46.65       75.32     13.48 o
   0   6   0     1642.38     1640.50     46.22 o
   2   6   0       84.48      100.05      9.22 o
   4   6   0     1578.52     1630.29     25.93 o
   6   6   0       71.71       57.82      7.16 o
   8   6   0     4559.18     4600.91     66.77 o
  10   6   0     4523.12     4423.73     65.45 o
  12   6   0        1.25        9.55      6.22 o
  14   6   0       44.51       35.06      7.84 o
  16   6   0       65.47       57.70      8.64 o
  18   6   0      250.61      257.68     14.36 o
  20   6   0      390.71      387.06     16.32 o
  22   6   0       58.05       39.08     10.68 o
  24   6   0       33.41       30.96     10.77 o
  26   6   0        7.18       16.11     10.28 o
   1   7   0        7.01        5.79      6.07 o
   3   7   0      245.57      230.49     13.44 o
   5   7   0       65.92       61.79      9.19 o
   7   7   0      434.54      463.91     21.51 o
   9   7   0       85.81       85.54     13.49 o
  11   7   0        0.51        8.18      6.10 o
  13   7   0       11.39       22.02      7.51 o
  15   7   0       59.33       53.37     10.18 o
  17   7   0      530.19      557.75     19.36 o
  19   7   0        3.29        4.72      9.79 o
  21   7   0       28.13       27.06     12.40 o
  23   7   0       48.92       29.37     13.72 o
   0   8   0     1005.51      932.18     32.43 o
   2   8   0      277.17      244.15     15.24 o
   4   8   0      286.25      276.54     15.98 o
   6   8   0       31.56       24.40      8.71 o
   8   8   0        9.29       -0.80      8.58 o
  10   8   0      488.64      421.35     21.19 o
  12   8   0     3229.28     2908.93     55.21 o
  14   8   0      394.87      349.90     21.05 o
  16   8   0       78.47      108.54     16.13 o
  18   8   0       89.68       93.74     20.80 o
   1   9   0      230.51      197.39     18.32 o
   3   9   0      300.36      228.54     15.95 o
   5   9   0       22.92       12.51      9.05 o
   7   9   0       15.22        5.12      8.84 o
   9   9   0      203.94      227.66     18.49 o
 -35   1   1      325.72      393.34     18.21 o
 -33   1   1       19.50       26.33      8.36 o
 -31   1   1       35.59       38.73      8.27 o
 -29   1   1      587.11      564.63     17.39 o
 -27   1   1      209.77      175.38     11.36 o
 -25   1   1       18.32        3.35      5.80 o
 -23   1   1       30.12       12.74      5.61 o
 -21   1   1       59.08       48.31      5.99 o
 -19   1   1       72.60       60.24      5.62 o
 -17   1   1      113.15      177.29      7.68 o
 -15   1   1     1605.48     1877.95     23.37 o
 -13   1   1     2798.84     3120.88     35.44 o
 -11   1   1      257.00      304.02      8.73 o
  -9   1   1     2491.07     2207.95     31.41 o
  -7   1   1     1641.07     1627.78     23.35 o
  -5   1   1       15.46       15.78      3.35 o
  -3   1   1     1074.03      980.60     22.83 o
  -1   1   1     3036.10     3002.73     52.09 o
   1   1   1     2052.58     2024.71     31.18 o
   3   1   1       40.79       48.80     12.17 o
   5   1   1      125.89      139.26     11.40 o
   7   1   1     3960.46     3858.86     49.87 o
   9   1   1      182.03      191.04      7.78 o
  11   1   1      712.32      701.62     13.00 o
  13   1   1       12.52       16.02      3.45 o
  15   1   1       51.10       71.47      5.19 o
  17   1   1       33.26       22.24      4.43 o
  19   1   1      594.07      486.51     13.82 o
  21   1   1      631.29      614.42     14.21 o
  23   1   1        8.77       17.89      5.84 o
  25   1   1       68.33       81.38      8.44 o
  27   1   1      326.36      395.58     15.24 o
  29   1   1        1.50       12.24      7.15 o
  31   1   1       16.01       29.99      9.18 o
  33   1   1      235.31      280.32     18.23 o
 -34   2   1       47.78       76.56     13.77 o
 -32   2   1       53.83       49.34     10.00 o
 -30   2   1      207.95      183.73     12.28 o
 -28   2   1      502.31      540.31     16.97 o
 -26   2   1        4.48       -1.91      5.81 o
 -24   2   1     1095.43      968.78     19.36 o
 -22   2   1       81.30       80.75      7.17 o
 -20   2   1       87.51      100.32      7.18 o
 -18   2   1     4671.78     4874.43     51.59 o
 -16   2   1     1646.86     1789.39     21.82 o
 -14   2   1       96.22       63.51      4.58 o
 -12   2   1    12983.82    13646.82    121.09 o
 -10   2   1     6288.31     6223.37     71.33 o
  -8   2   1     1338.91     1303.10     21.92 o
  -6   2   1    11876.14    12109.97    144.94 o
  -4   2   1    90400.41    87393.84   1162.13 o
  -2   2   1     3080.45     3409.96     62.49 o
   0   2   1    15040.92    15534.43    363.33 o
   2   2   1    72486.13    72345.55   1211.12 o
   4   2   1     4975.14     5144.02     75.81 o
   6   2   1     3025.38     3049.23     41.98 o
   8   2   1        0.17       -1.82      2.82 o
  10   2   1      270.43      216.67      8.30 o
  12   2   1      261.81      251.63      7.57 o
  14   2   1        2.70       -2.44      3.29 o
  16   2   1      113.98       89.06      5.98 o
  18   2   1        6.28        5.57      4.31 o
  20   2   1      673.11      701.50     16.51 o
  22   2   1      239.14      237.48     11.12 o
  24   2   1       13.08       16.22      6.09 o
  26   2   1      342.93      317.97     13.81 o
  28   2   1       27.41       33.21      8.76 o
  30   2   1        0.01        0.32      8.94 o
  32   2   1       76.62       67.16     12.88 o
 -33   3   1      190.78      278.77     28.76 o
 -31   3   1      622.65      642.80     25.39 o
 -29   3   1      191.10      184.19     14.08 o
 -27   3   1        3.62      -11.22      6.66 o
 -25   3   1      961.98      942.16     33.06 o
 -23   3   1      695.08      601.14     17.37 o
 -21   3   1     1594.07     1508.70     28.93 o
 -19   3   1      283.30      274.45      9.66 o
 -17   3   1      142.38      132.48      7.82 o
 -15   3   1      388.54      348.65      9.39 o
 -13   3   1      305.48      252.79      7.68 o
 -11   3   1     1064.71     1001.67     15.54 o
  -9   3   1     9238.79     9194.43    100.89 o
  -7   3   1        6.44       19.78      3.33 o
  -5   3   1     2585.47     2713.81     34.28 o
  -3   3   1     2075.85     2167.16     27.88 o
  -1   3   1    17024.15    16883.05    195.86 o
   1   3   1      638.73      557.28     18.46 o
   3   3   1     1633.19     1785.70     27.90 o
   5   3   1     2361.98     2310.29     30.70 o
   7   3   1     1392.83     1401.19     21.94 o
   9   3   1      816.16      866.43     16.60 o
  11   3   1      554.55      484.70      9.75 o
  13   3   1      598.65      625.86     11.96 o
  15   3   1      459.57      458.38     11.14 o
  17   3   1     1175.15     1132.26     20.32 o
  19   3   1     1073.99     1083.11     22.06 o
  21   3   1      457.43      395.91     15.06 o
  23   3   1      868.39      787.53     19.96 o
  25   3   1       35.64       29.46      8.83 o
  27   3   1       75.14       65.08     11.16 o
  29   3   1       56.48       78.90     13.14 o
  31   3   1      741.07      821.45     29.53 o
 -32   4   1      123.48      128.55     15.95 o
 -30   4   1       95.47       78.77     13.05 o
 -28   4   1       11.78       25.69      9.00 o
 -26   4   1       13.39       18.87      7.62 o
 -24   4   1      247.82      266.00     14.06 o
 -22   4   1     1801.82     1670.86     26.93 o
 -20   4   1     2806.15     2759.18     39.42 o
 -18   4   1       14.11       13.84      6.11 o
 -16   4   1      189.83      202.65     10.07 o
 -14   4   1       98.31      113.49      7.76 o
 -12   4   1      681.74      678.95     16.26 o
 -10   4   1       19.04       38.49      6.97 o
  -8   4   1     5769.35     6049.61     70.55 o
  -6   4   1    14106.04    14124.52    150.23 o
  -4   4   1        1.03       -0.01      2.87 o
  -2   4   1       16.22        9.19      4.04 o
   0   4   1      363.61      381.89     10.54 o
   2   4   1      434.41      482.42     11.24 o
   4   4   1    20363.62    21187.24    220.32 o
   6   4   1      444.84      528.55     16.20 o
   8   4   1      132.04       95.70      7.28 o
  10   4   1      131.14      130.90      8.46 o
  12   4   1        1.61       11.89      4.91 o
  14   4   1      187.55      159.14     10.51 o
  16   4   1      253.16      257.82     11.32 o
  18   4   1       36.80       35.33      6.59 o
  20   4   1       37.81       33.09      6.47 o
  22   4   1       49.21       58.35     10.01 o
  24   4   1       10.55       17.65      8.18 o
  26   4   1      301.55      304.67     18.40 o
  28   4   1       95.54       73.10     12.23 o
  30   4   1      231.44      179.62     23.54 o
 -29   5   1      118.07      155.70     24.31 o
 -27   5   1      102.37      124.82     14.55 o
 -25   5   1       48.61       59.11      9.31 o
 -23   5   1        0.10       -0.54      6.00 o
 -21   5   1      199.27      173.18     11.03 o
 -19   5   1       69.70       86.54      8.37 o
 -17   5   1      374.38      373.00     13.55 o
 -15   5   1       89.03       86.01     11.70 o
 -13   5   1      127.21      106.87      9.95 o
 -11   5   1      151.32      183.54     11.59 o
  -9   5   1      877.99      844.97     20.88 o
  -7   5   1     1472.76     1552.51     26.23 o
  -5   5   1        7.40       11.69      5.33 o
  -3   5   1     2054.74     2082.90     26.49 o
  -1   5   1       57.61       99.24      5.56 o
   1   5   1       24.80       24.78      4.77 o
   3   5   1       45.07       30.04      6.74 o
   5   5   1     1877.68     1963.88     30.46 o
   7   5   1       88.78      112.49      9.90 o
   9   5   1       10.47       17.72      5.73 o
  11   5   1       37.27       38.46      7.20 o
  13   5   1      183.17      202.29     11.82 o
  15   5   1      605.19      563.68     15.56 o
  17   5   1      445.70      381.95     14.14 o
  19   5   1       46.81       35.85      7.05 o
  21   5   1      205.13      179.26     15.55 o
  23   5   1      366.34      371.88     21.36 o
  25   5   1        4.16       24.20      9.15 o
  27   5   1      474.89      543.87     24.06 o
 -26   6   1        1.05       -1.96      8.95 o
 -24   6   1      442.03      440.12     32.49 o
 -22   6   1      487.68      474.10     16.79 o
 -20   6   1      179.76      154.15     11.12 o
 -18   6   1      157.01      149.94     11.52 o
 -16   6   1        3.43       -0.52      5.85 o
 -14   6   1      390.34      355.38     16.69 o
 -12   6   1       80.84       99.01     10.38 o
 -10   6   1     6290.64     6278.71     86.23 o
  -8   6   1     2181.35     2123.64     37.66 o
  -6   6   1     3963.07     3873.94     47.68 o
  -4   6   1     2217.14     2118.75     35.05 o
  -2   6   1       73.58       42.67      7.58 o
   0   6   1      246.28      243.89     13.80 o
   2   6   1     1864.35     1861.38     31.95 o
   4   6   1      509.72      512.29     15.00 o
   6   6   1     2680.46     2731.33     37.40 o
   8   6   1     8305.47     8238.53    107.42 o
  10   6   1     1751.32     1838.48     35.48 o
  12   6   1      591.99      510.93     18.68 o
  14   6   1        0.85        2.21      6.65 o
  16   6   1       21.82       22.89      7.19 o
  18   6   1      149.42      137.84     14.03 o
  20   6   1       68.75       80.08     12.62 o
  22   6   1       99.65      106.48     14.15 o
  24   6   1       65.02       82.50     13.31 o
 -23   7   1       18.36       11.57     14.82 o
 -21   7   1        0.04        2.43      7.47 o
 -19   7   1      929.77      937.21     24.77 o
 -17   7   1       69.42       88.70     11.50 o
 -15   7   1        5.70        2.40      7.36 o
 -13   7   1       42.60       51.18      9.37 o
 -11   7   1        9.51       18.88      8.14 o
  -9   7   1      580.32      626.93     21.90 o
  -7   7   1       50.60       41.17      8.39 o
  -5   7   1      107.24       94.54      9.89 o
  -3   7   1     1329.33     1379.92     28.42 o
  -1   7   1        1.37       -1.23      6.29 o
   1   7   1       74.20       84.59      9.31 o
   3   7   1       10.29        0.22      6.03 o
   5   7   1      865.72      876.84     22.56 o
   7   7   1        6.26       11.67      7.65 o
   9   7   1      145.39      107.38     11.41 o
  11   7   1      250.95      275.01     20.58 o
  13   7   1        9.99       -7.45      7.03 o
  15   7   1      355.20      365.04     19.25 o
  17   7   1      154.60      141.81     16.65 o
  19   7   1       92.16       96.82     15.01 o
  21   7   1       29.00       30.31     23.18 o
 -18   8   1       46.39       45.01     11.32 o
 -16   8   1      831.34      851.09     28.15 o
 -14   8   1     3146.07     3006.53     65.42 o
 -12   8   1     3414.33     3161.22     57.98 o
 -10   8   1       23.19       19.62      9.28 o
  -8   8   1       34.72       49.92      9.93 o
  -6   8   1       28.77       26.08      8.57 o
  -4   8   1      745.91      713.14     22.24 o
  -2   8   1      577.81      512.95     17.60 o
   0   8   1      208.94      178.72     13.50 o
   2   8   1      659.84      641.41     20.97 o
   4   8   1      327.98      326.07     17.19 o
   6   8   1       35.86       30.11      9.53 o
   8   8   1      219.79      180.87     16.01 o
  10   8   1     1434.32     1296.33     34.06 o
  12   8   1      538.77      507.04     22.17 o
  14   8   1      177.56      190.63     19.84 o
  16   8   1        3.03       -4.66     13.75 o
  -9   9   1      244.86      252.66     38.99 o
  -7   9   1       61.16       52.35     10.84 o
  -5   9   1      286.65      265.68     17.25 o
  -3   9   1      191.18      193.24     13.93 o
  -1   9   1       39.11       30.00      8.86 o
   1   9   1       35.53       32.05     13.62 o
   3   9   1       36.11       12.02      9.33 o
   5   9   1      215.26      180.01     16.43 o
   7   9   1       54.45       59.28     12.44 o
   9   9   1       25.41       10.56      9.39 o
 -36   0   2        2.08       16.80     10.86 o
 -34   0   2       24.67       18.69     11.24 o
 -32   0   2      197.02      203.17     19.03 o
 -30   0   2     1253.44     1031.87     32.69 o
 -28   0   2     3308.58     3123.02     61.60 o
 -26   0   2       14.39        4.02      7.90 o
 -24   0   2     1202.50      985.33     28.38 o
 -22   0   2      259.05      318.56     16.53 o
 -20   0   2        9.96       14.08      5.93 o
 -18   0   2        1.38        3.92      5.91 o
 -16   0   2    31250.27    35160.13    464.51 o
 -14   0   2    13823.89    15067.02    253.78 o
 -12   0   2     2285.26     2526.78     41.11 o
 -10   0   2     5622.50     5289.75     93.36 o
  -8   0   2       68.36       23.20      5.10 o
  -6   0   2      313.18      214.39      8.61 o
   2   0   2     3626.32     3521.49     90.83 o
   4   0   2    19454.09    18145.33    439.85 o
   6   0   2       52.71      110.21     12.81 o
   8   0   2    11449.87    11645.89    196.59 o
  10   0   2     1463.71     1455.11     30.40 o
  12   0   2    10789.10    10230.95    126.95 o
  14   0   2     4627.59     4631.52     64.09 o
  16   0   2     2599.59     2587.24     41.74 o
  18   0   2     1535.24     1609.62     31.31 o
  20   0   2      370.63      418.15     16.99 o
  22   0   2    14430.33    14708.39    221.10 o
  24   0   2      750.25      756.41     33.96 o
  26   0   2      794.32      934.12     30.32 o
  28   0   2      444.06      468.13     23.95 o
  30   0   2       33.95       41.11     16.37 o
  32   0   2        0.50        7.01     15.43 o
 -35   1   2       21.75       53.98      9.34 o
 -33   1   2      227.20      218.26     13.88 o
 -31   1   2      216.05      197.52     12.81 o
 -29   1   2      376.94      355.73     15.14 o
 -27   1   2      485.85      452.40     15.13 o
 -25   1   2     1417.51     1532.11     26.32 o
 -23   1   2       14.95        3.12      4.85 o
 -21   1   2      675.46      765.62     18.52 o
 -19   1   2       21.33       29.37      4.67 o
 -17   1   2      884.82      986.03     16.02 o
 -15   1   2    12537.39    12491.53    121.71 o
 -13   1   2     2605.52     2648.52     28.48 o
 -11   1   2      592.34      516.72      9.85 o
  -9   1   2     1946.29     1758.65     25.68 o
  -7   1   2    42016.11    40492.25    460.85 o
  -5   1   2    74630.91    70785.43    821.64 o
  -3   1   2     1476.33     1597.33     31.03 o
  -1   1   2    48458.98    48789.32   1122.72 o
   1   1   2     9525.25     8854.10    333.00 o
   3   1   2      436.06      464.90     15.40 o
   5   1   2    12036.18    11934.68    385.22 o
   7   1   2     8497.07     7987.56     88.51 o
   9   1   2     2666.69     2684.09     35.29 o
  11   1   2     7622.21     8033.30     77.63 o
  13   1   2       70.58       97.56      5.43 o
  15   1   2     1925.79     1927.31     23.63 o
  17   1   2       46.36       40.66      5.28 o
  19   1   2     2202.09     2081.83     27.06 o
  21   1   2      282.04      202.60      9.82 o
  23   1   2     1194.04     1288.18     22.94 o
  25   1   2      601.86      605.84     16.65 o
  27   1   2      208.34      188.75     13.97 o
  29   1   2      249.46      258.93     16.32 o
  31   1   2      599.53      689.30     23.01 o
 -34   2   2      159.13      168.30     14.58 o
 -32   2   2      183.14      182.37     12.80 o
 -30   2   2      487.66      554.83     17.74 o
 -28   2   2      717.46      676.05     18.39 o
 -26   2   2      793.18      623.46     16.97 o
 -24   2   2       51.44       48.95      6.56 o
 -22   2   2     1049.81      900.10     17.60 o
 -20   2   2     1106.60     1101.96     18.77 o
 -18   2   2    12115.28    12454.86    108.36 o
 -16   2   2      595.85      587.33     11.12 o
 -14   2   2      541.59      682.31     13.40 o
 -12   2   2    16623.82    17279.39    151.40 o
 -10   2   2      561.44      533.45     11.46 o
  -8   2   2     1673.57     1500.46     20.48 o
  -6   2   2    67422.63    67321.48    783.20 o
  -4   2   2    32531.84    33404.48    530.67 o
  -2   2   2     2328.11     2502.56     47.70 o
   0   2   2    44648.17    45537.47    754.82 o
   2   2   2    10684.18    10902.85    192.01 o
   4   2   2       14.15        5.59      7.13 o
   6   2   2      974.40     1003.21     19.19 o
   8   2   2      986.35     1165.34     18.56 o
  10   2   2      242.25      231.93     11.98 o
  12   2   2     1149.39     1178.44     16.38 o
  14   2   2     1547.35     1486.46     19.89 o
  16   2   2      972.67      837.23     14.99 o
  18   2   2      667.74      688.26     14.34 o
  20   2   2     2333.13     2184.34     30.14 o
  22   2   2        3.32       -0.49      4.97 o
  24   2   2     1437.78     1535.21     28.88 o
  26   2   2      370.66      329.36     19.41 o
  28   2   2      140.30      167.03     15.02 o
  30   2   2       10.85        7.06      9.20 o
 -33   3   2      970.12     1088.42     28.80 o
 -31   3   2        0.35        1.62      7.72 o
 -29   3   2      130.61      136.32     12.31 o
 -27   3   2       57.12       20.80      8.01 o
 -25   3   2      656.12      608.58     17.91 o
 -23   3   2      406.08      391.03     18.16 o
 -21   3   2      137.03      158.04      8.36 o
 -19   3   2       26.52       34.60      6.23 o
 -17   3   2     1625.39     1541.89     21.44 o
 -15   3   2     5126.25     5385.06     53.68 o
 -13   3   2     1446.87     1621.98     20.56 o
 -11   3   2      105.66      113.52      5.74 o
  -9   3   2      231.39      237.65      7.23 o
  -7   3   2    15620.45    15664.87    163.91 o
  -5   3   2     2081.77     2335.07     35.53 o
  -3   3   2     2588.33     2693.60     32.89 o
  -1   3   2     9279.97    10308.15    143.23 o
   1   3   2      846.07      942.31     39.00 o
   3   3   2     1460.64     1534.93     37.02 o
   5   3   2     2175.37     2362.10     36.27 o
   7   3   2     3915.35     3725.21     52.65 o
   9   3   2     1724.27     1662.04     25.50 o
  11   3   2      211.11      273.53      8.14 o
  13   3   2      121.46      119.92      5.95 o
  15   3   2      738.45      657.80     15.98 o
  17   3   2      447.41      458.47     14.64 o
  19   3   2      947.70      890.19     20.12 o
  21   3   2      412.90      409.45     20.04 o
  23   3   2       37.41       38.16      9.12 o
  25   3   2     2472.26     2401.28     44.37 o
  27   3   2        2.53       18.03      9.38 o
  29   3   2      992.29     1081.24     37.58 o
 -32   4   2      438.62      515.98     25.25 o
 -30   4   2        5.51        0.10      7.95 o
 -28   4   2        0.39        1.99      7.65 o
 -26   4   2      110.07      118.16     11.43 o
 -24   4   2      746.02      628.36     16.81 o
 -22   4   2     1099.95     1203.46     23.43 o
 -20   4   2      123.66      123.68      9.05 o
 -18   4   2      284.09      273.28     11.62 o
 -16   4   2      346.34      356.12     12.60 o
 -14   4   2        6.08       14.48      4.68 o
 -12   4   2       53.97       47.73      5.68 o
 -10   4   2    13532.92    14317.38    170.70 o
  -8   4   2    19582.59    20097.49    210.18 o
  -6   4   2      500.73      433.48     11.92 o
  -4   4   2      111.66      122.73      6.53 o
  -2   4   2       56.73      106.30      5.85 o
   0   4   2       44.66       49.16      5.20 o
   2   4   2     3603.67     4019.17     48.86 o
   4   4   2     3798.86     4189.38     59.04 o
   6   4   2        3.33       -3.87      4.79 o
   8   4   2       10.55        9.33      4.17 o
  10   4   2       41.58       41.57      5.79 o
  12   4   2      697.57      665.72     14.86 o
  14   4   2     1703.46     1698.19     26.15 o
  16   4   2      993.53      982.04     19.64 o
  18   4   2      629.32      559.42     20.79 o
  20   4   2        1.93        4.24      7.33 o
  22   4   2       40.82       27.01      8.56 o
  24   4   2       48.95       35.49      9.63 o
  26   4   2       53.66       52.41     10.88 o
  28   4   2     1123.82     1245.51     33.14 o
 -29   5   2       32.89       38.71     10.35 o
 -27   5   2        4.02        7.11      7.80 o
 -25   5   2        1.02        1.49      6.29 o
 -23   5   2      693.40      680.66     18.54 o
 -21   5   2     1118.76     1010.98     22.90 o
 -19   5   2       27.11       22.90      6.43 o
 -17   5   2      361.36      331.75     12.86 o
 -15   5   2     1565.30     1539.21     28.46 o
 -13   5   2       22.81       32.83      7.03 o
 -11   5   2     2471.38     2425.25     40.40 o
  -9   5   2      422.23      455.88     14.12 o
  -7   5   2      527.65      512.52     13.36 o
  -5   5   2      722.17      724.82     15.96 o
  -3   5   2      175.34      184.11      7.37 o
  -1   5   2     3351.63     3391.29     43.90 o
   1   5   2     1119.48     1133.36     19.40 o
   3   5   2      280.94      319.18     11.98 o
   5   5   2     1510.39     1474.53     28.28 o
   7   5   2      208.34      224.42     18.43 o
   9   5   2     1381.62     1236.45     30.23 o
  11   5   2       11.28       -2.92      7.82 o
  13   5   2      160.75      145.09      9.25 o
  15   5   2        8.53        8.43      5.65 o
  17   5   2      130.30       92.04     11.67 o
  19   5   2      267.06      245.89     17.26 o
  21   5   2       44.80       44.43     11.06 o
  23   5   2       25.76       30.34     10.31 o
  25   5   2      119.65      138.31     14.41 o
  27   5   2       38.24       65.56     11.93 o
 -28   6   2       17.00       19.50     10.57 o
 -26   6   2      692.57      655.55     20.14 o
 -24   6   2     1280.96     1207.68     26.16 o
 -22   6   2      364.57      347.91     15.99 o
 -20   6   2      323.84      285.16     17.32 o
 -18   6   2      190.21      177.95     11.98 o
 -16   6   2      355.59      366.58     16.80 o
 -14   6   2        7.26        8.45      6.47 o
 -12   6   2     4101.96     4166.52     62.95 o
 -10   6   2     2383.68     2465.53     35.14 o
  -8   6   2      736.08      805.00     18.04 o
  -6   6   2     2822.72     3007.89     44.64 o
  -4   6   2      133.78      142.10     10.86 o
  -2   6   2       20.07       21.12      6.61 o
   0   6   2       77.37       67.12      7.99 o
   2   6   2      182.51      224.25     10.62 o
   4   6   2      532.30      549.78     15.42 o
   6   6   2     2460.94     2517.75     42.70 o
   8   6   2      483.65      515.97     18.31 o
  10   6   2       69.08       87.79     10.34 o
  12   6   2      435.81      414.11     17.78 o
  14   6   2      148.08      143.96     31.35 o
  16   6   2      459.46      453.00     23.30 o
  18   6   2      208.07      194.69     16.27 o
  20   6   2        0.37        9.52      9.55 o
  22   6   2       38.78       43.67     11.60 o
  24   6   2        0.20       12.41      9.77 o
 -23   7   2       81.47      105.51     13.53 o
 -21   7   2        3.00        2.08      7.35 o
 -19   7   2        1.25        7.45      7.21 o
 -17   7   2      306.11      321.38     18.92 o
 -15   7   2       17.91       19.13      7.84 o
 -13   7   2      177.32      187.78     14.77 o
 -11   7   2      346.98      389.33     28.33 o
  -9   7   2       85.97       88.50      9.70 o
  -7   7   2       99.86      105.62      9.99 o
  -5   7   2      136.51      138.05     11.26 o
  -3   7   2       53.24       46.32      8.93 o
  -1   7   2      276.27      277.57     14.41 o
   1   7   2       34.46       46.10      8.00 o
   3   7   2       10.67        7.63      6.08 o
   5   7   2       12.48        4.19      5.99 o
   7   7   2       44.68       61.54     13.42 o
   9   7   2      125.90      142.92     11.16 o
  11   7   2      833.04      817.14     24.49 o
  13   7   2       60.00       79.05     13.65 o
  15   7   2       80.91      105.72     18.36 o
  17   7   2       38.68       35.79     12.26 o
  19   7   2      369.81      416.34     27.07 o
  21   7   2       19.23       24.65     21.43 o
 -18   8   2      198.95      193.23     25.08 o
 -16   8   2        6.91       15.62     10.93 o
 -14   8   2     1260.55     1118.67     31.81 o
 -12   8   2      122.76      128.18     20.28 o
 -10   8   2       13.67       22.47      9.53 o
  -8   8   2        0.69       -2.59      7.04 o
  -6   8   2       27.92       35.72      9.10 o
  -4   8   2     1539.69     1507.24     29.33 o
  -2   8   2       10.80        2.61      6.98 o
   0   8   2      287.26      293.44     16.32 o
   2   8   2       85.49       82.69     10.47 o
   4   8   2       10.14       20.18      8.87 o
   6   8   2      105.60      115.37     13.23 o
   8   8   2     1765.52     1726.93     39.53 o
  10   8   2     2239.95     2078.57     53.19 o
  12   8   2      958.98     1029.15     40.73 o
  14   8   2      155.37      175.22     38.55 o
  16   8   2       66.51       54.39     17.68 o
 -11   9   2      111.69      122.68     17.63 o
  -9   9   2      178.40      203.60     20.52 o
  -7   9   2       74.60       65.15     12.26 o
  -5   9   2       51.02       82.07     11.75 o
  -3   9   2      147.31      108.51     12.90 o
  -1   9   2        6.68        0.11      8.33 o
   1   9   2      188.63      188.15     16.37 o
   3   9   2        2.00       -1.12      9.03 o
   5   9   2        1.80        2.49      9.24 o
   7   9   2      637.47      673.79     25.85 o
 -35   1   3       16.91       31.81      8.49 o
 -33   1   3      100.44       94.52     10.32 o
 -31   1   3      583.22      528.23     17.34 o
 -29   1   3      360.33      350.06     15.13 o
 -27   1   3       37.94       30.38      6.72 o
 -25   1   3      211.12      205.46     11.22 o
 -23   1   3        0.08       -4.21      4.57 o
 -21   1   3      234.71      249.12      9.86 o
 -19   1   3     1828.13     1980.48     27.31 o
 -17   1   3      815.43      812.18     14.99 o
 -15   1   3      241.70      243.70      8.41 o
 -13   1   3     1063.83      989.03     25.84 o
 -11   1   3      438.28      462.68     10.38 o
  -9   1   3      323.75      303.85      8.65 o
  -7   1   3      124.71      143.25      5.07 o
  -5   1   3     2036.06     1740.16     27.05 o
  -3   1   3     1968.84     1915.04     35.85 o
  -1   1   3     1289.04     1129.86     30.26 o
   1   1   3     3935.66     3810.82    104.39 o
   3   1   3      683.02      586.70     33.50 o
   5   1   3     3642.83     3629.56    147.47 o
   7   1   3        0.02       -1.22      3.79 o
   9   1   3      491.49      469.89     10.26 o
  11   1   3       97.70      113.05      6.07 o
  13   1   3       74.44       85.92      5.42 o
  15   1   3      283.05      263.91      8.81 o
  17   1   3      486.34      465.13     11.89 o
  19   1   3     1757.64     1716.00     24.51 o
  21   1   3      566.35      556.23     14.34 o
  23   1   3      772.60      800.05     19.44 o
  25   1   3      184.56      192.92     14.01 o
  27   1   3       23.01       33.82      8.41 o
  29   1   3      379.56      445.17     33.32 o
  31   1   3      108.47      114.74     32.91 o
 -36   2   3       72.76       89.30     12.37 o
 -34   2   3      610.83      522.41     24.48 o
 -32   2   3      438.61      427.60     17.43 o
 -30   2   3       25.07       21.69      7.26 o
 -28   2   3      616.21      498.38     15.94 o
 -26   2   3      274.73      185.28     10.94 o
 -24   2   3      186.63      159.23     10.07 o
 -22   2   3      617.16      643.73     14.81 o
 -20   2   3     1305.32     1446.90     21.84 o
 -18   2   3      665.22      744.32     13.20 o
 -16   2   3        0.31        1.61      2.90 o
 -14   2   3     8099.98     8947.90     82.32 o
 -12   2   3        5.59       45.04      3.72 o
 -10   2   3     3389.26     3271.64     35.62 o
  -8   2   3      569.97      722.42     11.55 o
  -6   2   3     2166.49     2551.53     38.75 o
  -4   2   3       97.87       91.72      4.77 o
  -2   2   3     3577.51     3843.35     43.22 o
   0   2   3     8010.84     8438.33    209.77 o
   2   2   3      804.42      689.23     21.56 o
   4   2   3     2836.00     2745.34     69.37 o
   6   2   3      614.67      686.39     18.14 o
   8   2   3      448.56      432.09     10.77 o
  10   2   3        6.90       16.37      4.03 o
  12   2   3      210.10      209.13      8.62 o
  14   2   3        8.81        1.35      3.74 o
  16   2   3       68.97       65.23      5.81 o
  18   2   3     4917.19     4903.46     50.94 o
  20   2   3      832.63      801.75     21.12 o
  22   2   3        0.00       -2.42      6.24 o
  24   2   3     3144.69     3169.87     46.37 o
  26   2   3      341.59      340.12     19.25 o
  28   2   3       12.79       -0.43      8.36 o
  30   2   3       11.85       29.22     11.17 o
 -35   3   3        0.37       11.68      8.90 o
 -33   3   3       16.77       17.14      9.50 o
 -31   3   3       15.37       14.59      8.16 o
 -29   3   3      184.90      187.46     14.06 o
 -27   3   3      159.21      154.00     12.16 o
 -25   3   3      151.99      224.12     11.75 o
 -23   3   3      442.56      433.48     12.34 o
 -21   3   3       38.31       19.62      5.15 o
 -19   3   3       44.08       43.08      5.21 o
 -17   3   3        8.47       12.25      3.77 o
 -15   3   3      270.18      285.91     11.08 o
 -13   3   3      305.86      325.68      8.99 o
 -11   3   3     3312.01     3412.30     38.29 o
  -9   3   3     5239.48     4970.06     48.40 o
  -7   3   3      182.08      191.32      6.49 o
  -5   3   3     2501.86     2351.17     26.72 o
  -3   3   3      216.95      131.93      9.50 o
  -1   3   3     6497.87     6445.03     81.54 o
   1   3   3      490.04      538.87     19.98 o
   3   3   3      121.18      146.93     10.06 o
   5   3   3      722.01      753.87     20.54 o
   7   3   3      809.51      875.47     19.94 o
   9   3   3      162.43      169.07      7.76 o
  11   3   3      768.57      743.68     12.32 o
  13   3   3        6.61       10.44      3.78 o
  15   3   3     1251.64     1245.91     21.15 o
  17   3   3      919.52      943.00     23.40 o
  19   3   3       34.27       45.71      8.54 o
  21   3   3        0.70      -10.31      6.69 o
  23   3   3       21.70       33.00      9.44 o
  25   3   3       83.91       81.71     14.13 o
  27   3   3       53.57       65.73     11.81 o
  29   3   3      929.80     1002.41     30.23 o
 -32   4   3        2.10       -0.40      9.70 o
 -30   4   3       93.68       72.86     10.51 o
 -28   4   3        0.08        9.37      7.71 o
 -26   4   3     1677.77     1597.30     29.04 o
 -24   4   3     2483.59     2164.01     40.37 o
 -22   4   3     1948.70     1900.84     30.37 o
 -20   4   3     1134.79     1144.20     23.09 o
 -18   4   3        0.77       -1.75      4.16 o
 -16   4   3     1860.48     1871.33     27.53 o
 -14   4   3        9.19       16.97      3.82 o
 -12   4   3     3145.22     3147.99     47.13 o
 -10   4   3     3195.93     3288.19     38.07 o
  -8   4   3      648.57      725.44     13.30 o
  -6   4   3      248.43      274.95     10.23 o
  -4   4   3       48.38       47.58      5.33 o
  -2   4   3     1056.91     1107.02     16.53 o
   0   4   3        1.12        4.45      3.63 o
   2   4   3     1252.95     1442.33     49.89 o
   4   4   3     3290.89     3369.39     55.86 o
   6   4   3      816.91      812.04     17.21 o
   8   4   3       82.40      102.26      7.26 o
  10   4   3       22.77       12.04      4.72 o
  12   4   3       71.90       81.09      6.77 o
  14   4   3     1934.43     1875.93     37.45 o
  16   4   3     7233.30     6973.84     98.33 o
  18   4   3       10.72       10.05      7.05 o
  20   4   3      214.95      251.72     15.82 o
  22   4   3       17.86       25.86      8.95 o
  24   4   3        0.76        5.82      9.92 o
  26   4   3     2237.59     2151.83     43.94 o
  28   4   3       17.72       20.91     10.68 o
 -31   5   3       48.80       46.82     10.79 o
 -29   5   3       10.54       25.02      8.70 o
 -27   5   3      342.88      359.09     16.55 o
 -25   5   3      264.66      257.22     13.90 o
 -23   5   3        0.01       -1.55      5.68 o
 -21   5   3      127.22      126.42      9.51 o
 -19   5   3       56.11       86.75      8.88 o
 -17   5   3      740.67      750.56     19.47 o
 -15   5   3       12.43       27.40      6.90 o
 -13   5   3     1845.09     1843.73     34.22 o
 -11   5   3     2368.15     2395.57     36.18 o
  -9   5   3     1830.24     1931.06     30.62 o
  -7   5   3     1709.23     1647.57     24.71 o
  -5   5   3     1220.21     1192.18     20.92 o
  -3   5   3     1359.07     1336.66     23.99 o
  -1   5   3     2419.87     2555.73     36.86 o
   1   5   3      381.05      376.16     15.68 o
   3   5   3     1387.41     1522.76     28.96 o
   5   5   3       62.45       44.08      6.98 o
   7   5   3      462.85      374.50     17.72 o
   9   5   3      160.75      133.90     10.66 o
  11   5   3      601.60      567.94     20.77 o
  13   5   3      271.37      281.09     16.95 o
  15   5   3        4.12        6.74      8.01 o
  17   5   3       89.73       92.56     12.16 o
  19   5   3        0.11       -1.60      8.03 o
  21   5   3      170.94      178.82     16.53 o
  23   5   3        3.24        7.58      8.85 o
  25   5   3      210.50      222.96     17.30 o
 -28   6   3      157.37      177.25     13.29 o
 -26   6   3      364.05      399.61     17.80 o
 -24   6   3      265.13      235.12     13.75 o
 -22   6   3      681.84      658.72     20.84 o
 -20   6   3      710.34      707.64     24.83 o
 -18   6   3       58.95       61.97      9.50 o
 -16   6   3      193.96      212.77     14.26 o
 -14   6   3      385.50      418.05     17.53 o
 -12   6   3     1023.81     1007.63     25.21 o
 -10   6   3      321.29      296.59     12.27 o
  -8   6   3     1822.38     1909.51     29.07 o
  -6   6   3       17.81       33.67      8.15 o
  -4   6   3      163.09      156.45     14.79 o
  -2   6   3      193.28      272.23     13.07 o
   0   6   3      713.88      735.19     16.99 o
   2   6   3      117.85      116.58      8.65 o
   4   6   3      399.90      388.78     14.49 o
   6   6   3        6.35        5.33      9.14 o
   8   6   3        2.98       -3.59      7.80 o
  10   6   3        4.38        7.20      6.98 o
  12   6   3     5190.42     5029.56     87.50 o
  14   6   3     2455.42     2410.68     53.39 o
  16   6   3     1294.17     1225.58     32.42 o
  18   6   3       36.92       29.08     10.20 o
  20   6   3        2.27        3.23      9.02 o
  22   6   3        6.47       13.14     10.94 o
 -25   7   3      302.56      354.59     19.05 o
 -23   7   3       34.55       28.72      8.59 o
 -21   7   3      440.89      505.48     19.76 o
 -19   7   3       10.60        6.51     11.40 o
 -17   7   3      102.63      111.92     12.18 o
 -15   7   3      337.93      367.24     23.77 o
 -13   7   3     1205.48     1159.89     30.06 o
 -11   7   3     1309.31     1259.81     27.88 o
  -9   7   3       92.25      105.83     10.03 o
  -7   7   3      258.31      226.85     13.55 o
  -5   7   3       19.11       16.81      6.97 o
  -3   7   3     1090.76     1012.58     23.84 o
  -1   7   3      650.27      630.75     18.90 o
   1   7   3      110.86       89.81     11.21 o
   3   7   3      517.82      526.23     19.61 o
   5   7   3      378.80      392.28     17.77 o
   7   7   3      958.71      904.70     22.58 o
   9   7   3       60.37       87.26     12.87 o
  11   7   3        0.05       -7.03      9.35 o
  13   7   3      174.47      175.77     17.51 o
  15   7   3       44.98       54.36     12.83 o
  17   7   3       14.50       30.60     11.27 o
  19   7   3       25.66       62.53     14.07 o
 -20   8   3      445.34      468.14     26.21 o
 -18   8   3      229.90      227.54     32.69 o
 -16   8   3      218.68      178.92     19.36 o
 -14   8   3      672.71      651.15     28.58 o
 -12   8   3       39.24       53.11     12.66 o
 -10   8   3      397.24      431.56     23.34 o
  -8   8   3      169.91      164.51     13.41 o
  -6   8   3      345.29      332.79     17.51 o
  -4   8   3      531.61      538.34     18.09 o
  -2   8   3       87.56       88.88     10.81 o
   0   8   3       16.49        5.41      7.60 o
   2   8   3       57.84       52.41     10.24 o
   4   8   3      221.76      249.18     17.31 o
   6   8   3       94.84       78.50     13.08 o
   8   8   3      300.93      310.70     23.08 o
  10   8   3      872.73      847.22     33.06 o
  12   8   3        8.21        6.68     10.35 o
  14   8   3       36.38       27.00     16.34 o
 -11   9   3      126.34      103.62     16.62 o
  -9   9   3       41.71       46.74     14.69 o
  -7   9   3      112.58      118.82     14.43 o
  -5   9   3       66.35       56.00     11.73 o
  -3   9   3        0.05        6.99      9.14 o
  -1   9   3      365.00      312.72     20.28 o
   1   9   3       34.11       33.29     10.50 o
   3   9   3       64.92       54.89     11.49 o
   5   9   3       12.94       13.58     13.27 o
 -36   0   4       51.75       66.53     13.85 o
 -34   0   4       82.69       76.79     13.78 o
 -32   0   4     4326.79     3974.00     76.96 o
 -30   0   4      163.34      125.25     14.61 o
 -28   0   4       57.14       39.18      9.84 o
 -26   0   4      611.82      688.45     24.00 o
 -24   0   4      420.04      430.58     18.78 o
 -22   0   4     6960.43     7091.67    107.51 o
 -20   0   4      111.27      111.79     10.15 o
 -18   0   4    14780.09    15850.31    217.02 o
 -16   0   4     6029.85     6388.95     93.41 o
 -14   0   4     5780.15     5911.85     86.08 o
 -12   0   4      109.35       43.98      8.09 o
 -10   0   4     4977.02     4449.12     88.30 o
  -8   0   4        6.19       -1.02      7.25 o
  -6   0   4     1149.68      811.73     18.95 o
  -4   0   4    32359.27    29409.03    465.87 o
  -2   0   4      518.43      542.80     14.16 o
   0   0   4      550.28      530.67     14.52 o
   2   0   4        9.54        0.95      5.58 o
   4   0   4     7251.08     7303.16    135.77 o
   6   0   4     9363.44     9483.91    175.57 o
   8   0   4      917.94     1072.88     31.58 o
  10   0   4      290.48      328.06     14.99 o
  12   0   4        1.53       -4.51      5.35 o
  14   0   4     1854.01     1765.09     31.93 o
  16   0   4      657.02      620.66     18.42 o
  18   0   4     1871.54     1839.73     35.86 o
  20   0   4    22481.27    22915.91    281.50 o
  22   0   4     1960.20     2105.03     51.81 o
  24   0   4      273.48      318.78     24.31 o
  26   0   4      618.18      664.68     91.00 o
  28   0   4      626.90      748.06    100.34 o
  30   0   4      194.69      198.63     26.16 o
 -37   1   4      225.05      273.01     16.04 o
 -35   1   4       23.49       44.03      9.05 o
 -33   1   4      219.53      247.52     14.23 o
 -31   1   4      138.43      161.46     11.83 o
 -29   1   4       17.86        2.30      6.07 o
 -27   1   4        0.00       -4.91      5.48 o
 -25   1   4        5.64        2.64      5.61 o
 -23   1   4     2866.47     2798.61     36.94 o
 -21   1   4     1468.02     1425.23     22.76 o
 -19   1   4       26.29       33.12      4.75 o
 -17   1   4       96.71       93.91      6.08 o
 -15   1   4      798.40      837.64     13.24 o
 -13   1   4     3992.61     3797.33     37.93 o
 -11   1   4    11005.67    10716.01     95.22 o
  -9   1   4     8593.70     8052.38     96.35 o
  -7   1   4     6933.41     6319.98     76.01 o
  -5   1   4     7280.31     6240.78     85.00 o
  -3   1   4      213.32      180.91     23.34 o
  -1   1   4      418.48      405.55      8.75 o
   1   1   4    16864.88    16346.46    222.18 o
   3   1   4      296.00      307.43     13.55 o
   5   1   4     4775.02     4720.26    112.46 o
   7   1   4     2017.01     2270.31     37.01 o
   9   1   4     1943.29     1975.50     29.65 o
  11   1   4      136.98      162.71      7.52 o
  13   1   4     1065.66     1021.68     15.83 o
  15   1   4     1164.53     1233.41     18.53 o
  17   1   4     3216.28     3285.05     37.06 o
  19   1   4      115.53       78.19      8.20 o
  21   1   4     1664.33     1643.59     29.35 o
  23   1   4      268.50      292.01     14.60 o
  25   1   4      530.96      592.31     25.81 o
  27   1   4        0.01       15.00      9.81 o
  29   1   4        1.10       11.10     10.25 o
 -36   2   4       12.21       15.10      8.94 o
 -34   2   4     1262.38     1340.45     31.39 o
 -32   2   4      292.57      308.68     15.43 o
 -30   2   4      676.56      592.77     17.61 o
 -28   2   4     1865.66     1649.09     30.08 o
 -26   2   4       12.00       24.06      6.28 o
 -24   2   4      744.78      768.13     17.68 o
 -22   2   4      758.01      704.92     16.11 o
 -20   2   4     5311.77     5617.40     54.27 o
 -18   2   4     1972.13     1926.61     24.48 o
 -16   2   4      259.67      341.88      8.88 o
 -14   2   4     1783.64     1940.18     23.30 o
 -12   2   4      311.21      315.31      7.69 o
 -10   2   4      745.19      795.11     11.84 o
  -8   2   4    11341.78    11595.93    111.79 o
  -6   2   4     1037.61     1034.37     17.36 o
  -4   2   4     3328.31     3155.07     36.13 o
  -2   2   4     1064.93     1053.18     23.08 o
   0   2   4     8813.45     8612.07    120.56 o
   2   2   4     3933.80     3820.75     49.84 o
   4   2   4     7898.16     8168.15    107.55 o
   6   2   4     4709.77     4256.31     60.27 o
   8   2   4     1444.57     1648.63     29.73 o
  10   2   4     1924.15     1977.90     25.66 o
  12   2   4      174.87      175.57      8.30 o
  14   2   4      469.21      479.37     11.50 o
  16   2   4     6214.59     6081.68     65.30 o
  18   2   4     6368.68     6220.74     67.86 o
  20   2   4       12.34        2.25      5.75 o
  22   2   4     3914.47     4039.04     54.24 o
  24   2   4     2894.33     3010.78     58.76 o
  26   2   4      178.13      197.51     15.66 o
  28   2   4      263.97      288.75     29.85 o
 -35   3   4        0.92        9.06      9.01 o
 -33   3   4       97.18      116.48     12.48 o
 -31   3   4      892.98     1013.44     26.39 o
 -29   3   4       10.23       20.91      7.88 o
 -27   3   4      577.19      557.10     16.47 o
 -25   3   4        2.07        3.55      5.69 o
 -23   3   4      310.24      317.10     11.37 o
 -21   3   4     4368.58     4258.84     46.72 o
 -19   3   4       32.38       39.56      4.86 o
 -17   3   4      202.87      237.12      8.51 o
 -15   3   4      531.73      597.87     11.78 o
 -13   3   4      137.12      180.01      7.39 o
 -11   3   4     2413.04     2503.33     27.92 o
  -9   3   4     1593.88     1570.38     20.96 o
  -7   3   4     4725.48     4330.28     49.55 o
  -5   3   4      451.31      497.07      9.35 o
  -3   3   4      169.33      248.50      7.76 o
  -1   3   4     1227.21     1443.46     35.07 o
   1   3   4      233.79      243.81     17.59 o
   3   3   4      107.45      117.63      8.23 o
   5   3   4     4800.37     4600.49     84.99 o
   7   3   4       87.87       58.31      8.83 o
   9   3   4       17.11       25.70      4.72 o
  11   3   4      645.47      668.94     13.29 o
  13   3   4      585.15      528.01     14.26 o
  15   3   4     3557.66     3472.73     47.24 o
  17   3   4       35.51       22.82      7.10 o
  19   3   4       58.06       65.84      9.62 o
  21   3   4      527.09      507.81     24.57 o
  23   3   4     1729.31     1769.91     36.98 o
  25   3   4      748.34      800.87     25.51 o
  27   3   4        4.77       12.48      9.37 o
 -34   4   4       18.51       18.48      9.25 o
 -32   4   4      362.87      424.40     19.99 o
 -30   4   4      274.73      237.69     15.60 o
 -28   4   4      161.91      174.51     18.45 o
 -26   4   4      395.79      287.73     14.01 o
 -24   4   4       10.04        5.45      5.74 o
 -22   4   4     1879.63     1894.07     30.00 o
 -20   4   4     1245.71     1189.25     22.28 o
 -18   4   4      375.20      401.32     14.98 o
 -16   4   4     2806.55     2645.04     38.61 o
 -14   4   4      143.75      192.38      8.37 o
 -12   4   4      449.38      595.00     12.84 o
 -10   4   4     1747.64     1974.75     26.06 o
  -8   4   4     1305.06     1347.74     19.10 o
  -6   4   4      862.12      918.20     16.51 o
  -4   4   4       77.37       55.45      4.75 o
  -2   4   4        0.04        6.09      2.95 o
   0   4   4      545.94      639.65     18.73 o
   2   4   4       20.07       47.23      6.27 o
   4   4   4        0.03       -1.65      4.44 o
   6   4   4      979.23     1012.89     20.20 o
   8   4   4      506.30      551.96     14.68 o
  10   4   4        0.00        5.14      5.78 o
  12   4   4     3082.90     3198.36     52.70 o
  14   4   4     8606.03     8500.66    115.21 o
  16   4   4      493.20      465.77     19.40 o
  18   4   4        1.99        6.50      7.28 o
  20   4   4      108.53      108.64     11.64 o
  22   4   4        0.87        5.29      8.46 o
  24   4   4      619.07      616.57     23.45 o
  26   4   4     1761.49     1912.31     41.67 o
 -31   5   4      164.68      180.72     15.11 o
 -29   5   4      116.30      102.42     10.63 o
 -27   5   4        1.30       -3.90      6.38 o
 -25   5   4       88.21       90.08      9.25 o
 -23   5   4      295.58      260.56     13.31 o
 -21   5   4      106.95      135.09      9.73 o
 -19   5   4       52.43       56.67      8.73 o
 -17   5   4       46.45       31.58      7.57 o
 -15   5   4       55.09       53.22      8.75 o
 -13   5   4      190.87      241.31     12.08 o
 -11   5   4       23.37       19.01      5.18 o
  -9   5   4      140.55      116.31      7.39 o
  -7   5   4       37.82       29.59      4.95 o
  -5   5   4      281.57      251.80      9.91 o
  -3   5   4      508.34      557.21     15.14 o
  -1   5   4       71.16       58.07      6.70 o
   1   5   4      902.28      903.52     22.05 o
   3   5   4        0.01        4.33      5.50 o
   5   5   4      552.30      518.08     16.61 o
   7   5   4      331.57      327.95     29.67 o
   9   5   4        9.76       10.22      8.17 o
  11   5   4     2181.67     2188.30     41.67 o
  13   5   4       73.76       79.46     10.84 o
  15   5   4       74.17       65.79     10.75 o
  17   5   4      251.10      240.64     17.34 o
  19   5   4       34.37       22.90      8.75 o
  21   5   4      818.44      843.71     25.88 o
  23   5   4      169.75      167.90     15.25 o
  25   5   4      132.32      155.66     15.77 o
 -28   6   4       46.42       57.11     10.38 o
 -26   6   4      344.43      397.29     18.91 o
 -24   6   4       16.02       10.11      8.68 o
 -22   6   4      773.44      792.64     22.54 o
 -20   6   4       10.48       23.34      7.93 o
 -18   6   4      178.19      197.54     14.35 o
 -16   6   4     1101.80     1119.47     27.84 o
 -14   6   4      208.57      200.90     13.56 o
 -12   6   4      184.88      251.58     11.53 o
 -10   6   4      429.38      439.14     13.65 o
  -8   6   4       12.89        3.70      5.33 o
  -6   6   4      188.10      193.91     12.64 o
  -4   6   4      155.29      179.78     11.25 o
  -2   6   4      177.34      211.09     11.65 o
   0   6   4        0.56       -2.58      4.48 o
   2   6   4      124.84      140.73     10.15 o
   4   6   4       26.15       22.71      6.56 o
   6   6   4      106.14      113.21     10.65 o
   8   6   4      177.00      191.22     15.97 o
  10   6   4     2239.14     2346.25     50.67 o
  12   6   4     3206.97     3236.75     64.32 o
  14   6   4       60.13       55.74     12.70 o
  16   6   4      494.61      447.78     22.05 o
  18   6   4       12.17       18.08      9.36 o
  20   6   4       84.80       84.63     13.41 o
  22   6   4       22.72       20.91      9.95 o
 -25   7   4       33.18       45.57     15.23 o
 -23   7   4       20.32       29.81      8.71 o
 -21   7   4      152.31      174.79     13.60 o
 -19   7   4      104.85       93.91     11.98 o
 -17   7   4        0.06       14.46      7.74 o
 -15   7   4       78.03       48.65     12.29 o
 -13   7   4      199.44      187.21     14.39 o
 -11   7   4      154.63      168.59     12.56 o
  -9   7   4       22.72       31.55      7.56 o
  -7   7   4      268.04      287.34     14.99 o
  -5   7   4       38.71       30.25      7.50 o
  -3   7   4        4.78       -6.19      5.66 o
  -1   7   4        0.50        3.29      5.58 o
   1   7   4       18.59        6.32      6.76 o
   3   7   4        0.02       -3.08      5.82 o
   5   7   4       78.54       55.48      9.92 o
   7   7   4       65.56       77.09     11.18 o
   9   7   4      756.58      781.40     29.22 o
  11   7   4       36.26       50.50     12.82 o
  13   7   4      103.37      127.93     15.73 o
  15   7   4       90.69       97.44     15.47 o
  17   7   4        1.06       35.15     18.30 o
 -20   8   4      187.31      173.45     27.31 o
 -18   8   4      702.82      710.90     30.81 o
 -16   8   4      204.15      176.13     19.41 o
 -14   8   4      127.56      124.35     23.54 o
 -12   8   4       20.41       11.90      9.33 o
 -10   8   4        6.46       -2.80      8.25 o
  -8   8   4      246.68      256.77     24.14 o
  -6   8   4     1089.60     1033.81     30.24 o
  -4   8   4      407.09      375.13     20.12 o
  -2   8   4        2.86        2.21      7.67 o
   0   8   4        6.18       -6.57      7.66 o
   2   8   4       14.63        9.08      8.06 o
   4   8   4      215.95      176.78     38.16 o
   6   8   4      263.58      245.60     21.05 o
   8   8   4     2878.67     2903.41     65.38 o
  10   8   4      774.64      781.00     32.08 o
  12   8   4      114.76      129.36     37.57 o
 -11   9   4       16.23       21.57     14.57 o
  -9   9   4      107.22       90.62     17.75 o
  -7   9   4      486.15      528.61     24.30 o
  -5   9   4       15.63        0.69     10.17 o
  -3   9   4      129.42      128.11     18.17 o
  -1   9   4       42.54       63.65     27.97 o
   1   9   4        0.05        6.67      9.74 o
   3   9   4      176.73      176.54     24.11 o
 -37   1   5        0.06       -2.21      7.40 o
 -35   1   5        1.51       12.36      7.36 o
 -33   1   5       24.27       31.93      7.75 o
 -31   1   5        0.40        5.06      6.56 o
 -29   1   5       66.03       58.99      7.75 o
 -27   1   5      378.51      335.80     13.49 o
 -25   1   5       26.06       25.73      6.19 o
 -23   1   5       91.46      101.08      7.64 o
 -21   1   5      522.07      474.55     12.55 o
 -19   1   5      110.82      155.64     10.40 o
 -17   1   5     1536.53     1368.09     18.49 o
 -15   1   5      791.51      840.87     13.24 o
 -13   1   5      374.56      296.10     10.37 o
 -11   1   5       92.57      153.41      5.27 o
  -9   1   5     5097.06     4679.60     73.39 o
  -7   1   5     5987.22     5348.39     74.88 o
  -5   1   5        3.45        0.73      4.44 o
  -3   1   5      211.87      230.15     21.01 o
  -1   1   5     4188.43     4126.78     47.72 o
   1   1   5        7.31        5.87      3.09 o
   3   1   5     1622.41     1644.02     27.50 o
   5   1   5       84.07      127.38      9.68 o
   7   1   5      187.93      185.19     10.31 o
   9   1   5      485.17      514.77     13.43 o
  11   1   5      649.64      662.65     14.83 o
  13   1   5       19.23       18.12      4.93 o
  15   1   5       32.84       55.54      6.37 o
  17   1   5      656.93      654.93     17.04 o
  19   1   5     3229.45     3305.32     42.82 o
  21   1   5      725.48      723.19     18.54 o
  23   1   5      248.93      261.06     15.63 o
  25   1   5       17.84       16.05      9.65 o
  27   1   5       21.30       35.47     10.91 o
 -36   2   5       64.66       58.83      9.46 o
 -34   2   5      252.74      229.65     13.86 o
 -32   2   5       21.11        8.38      6.71 o
 -30   2   5      342.57      240.50     18.25 o
 -28   2   5       60.92       51.47      7.60 o
 -26   2   5      158.87      180.55     10.67 o
 -24   2   5      340.87      349.89     12.83 o
 -22   2   5      417.64      427.89     11.80 o
 -20   2   5     1090.28     1042.75     17.23 o
 -18   2   5       79.42       47.75      4.71 o
 -16   2   5     2140.46     2295.51     26.70 o
 -14   2   5     1502.90     1493.44     19.00 o
 -12   2   5     4253.21     4350.63     42.80 o
 -10   2   5     1803.65     1939.95     21.91 o
  -8   2   5      651.43      715.86     13.39 o
  -6   2   5     1673.66     1640.06     25.48 o
  -4   2   5    15021.44    15116.43    145.56 o
  -2   2   5      204.29      242.60      8.94 o
   0   2   5     1311.24     1201.68     18.59 o
   2   2   5     2385.74     2633.50     51.03 o
   4   2   5     1087.16     1308.13     24.51 o
   6   2   5      703.79      701.51     17.36 o
   8   2   5     4077.73     4431.22     57.69 o
  10   2   5       34.57       75.18      6.68 o
  12   2   5      753.73      729.40     15.56 o
  14   2   5     2014.63     1958.64     28.07 o
  16   2   5     5907.39     5851.66     64.18 o
  18   2   5       38.92       25.97      6.43 o
  20   2   5     2578.65     2639.39     37.62 o
  22   2   5     3801.30     4016.93     56.68 o
  24   2   5        0.90       18.61     11.86 o
  26   2   5        0.00        0.09     10.80 o
  28   2   5       28.12       23.40     12.86 o
 -35   3   5      331.84      353.09     19.55 o
 -33   3   5        2.66        1.42      7.68 o
 -31   3   5        4.01        7.13      7.73 o
 -29   3   5      181.34      171.43     11.37 o
 -27   3   5       52.23       72.66      8.18 o
 -25   3   5      128.72      120.14      8.30 o
 -23   3   5        0.64        5.71      4.72 o
 -21   3   5       54.49       35.84      5.24 o
 -19   3   5      937.35      939.77     16.30 o
 -17   3   5     1091.17      984.92     16.12 o
 -15   3   5     1759.50     1778.54     22.65 o
 -13   3   5     1027.66     1044.04     16.60 o
 -11   3   5        8.27       16.27      3.60 o
  -9   3   5      988.73      990.84     16.65 o
  -7   3   5      641.91      704.18     11.28 o
  -5   3   5      489.41      514.81     10.07 o
  -3   3   5      346.48      356.57     13.01 o
  -1   3   5      304.80      329.35     14.37 o
   1   3   5       84.31       89.92      8.08 o
   3   3   5       52.76       39.46      5.97 o
   5   3   5      448.35      404.23     14.32 o
   7   3   5        5.60        0.76      4.53 o
   9   3   5        0.08        4.33      4.93 o
  11   3   5     2513.88     2509.37     34.28 o
  13   3   5     1827.01     1773.14     29.81 o
  15   3   5      564.83      562.42     17.47 o
  17   3   5      103.21      104.40      9.78 o
  19   3   5       18.36       16.80      7.96 o
  21   3   5       77.24       95.25     11.66 o
  23   3   5     1027.61      997.32     27.92 o
  25   3   5      153.79      167.95     15.31 o
  27   3   5      244.30      292.36     23.36 o
 -34   4   5       30.53       26.25      9.74 o
 -32   4   5        0.02        3.01      7.92 o
 -30   4   5        4.07        7.21      8.51 o
 -28   4   5      276.33      248.82     13.62 o
 -26   4   5      105.62       76.09      8.58 o
 -24   4   5      367.24      370.41     13.57 o
 -22   4   5      115.69      123.00      9.02 o
 -20   4   5      705.14      660.00     16.38 o
 -18   4   5      640.57      671.18     18.60 o
 -16   4   5      299.99      276.84     10.09 o
 -14   4   5     1977.87     2086.97     30.64 o
 -12   4   5      249.97      274.87     10.67 o
 -10   4   5      498.66      506.77     14.16 o
  -8   4   5      112.48      117.86      5.79 o
  -6   4   5      155.67      169.78      7.27 o
  -4   4   5       74.95       74.37      4.82 o
  -2   4   5     7134.18     8003.63     82.74 o
   0   4   5     6808.53     7609.60     99.09 o
   2   4   5     2398.02     2685.90     53.54 o
   4   4   5      175.60      180.49     11.16 o
   6   4   5        6.50        6.65      5.44 o
   8   4   5      161.82      154.65     10.60 o
  10   4   5       62.15       71.54      8.66 o
  12   4   5       67.63       82.72     10.70 o
  14   4   5     1790.01     1800.98     37.55 o
  16   4   5      101.63      122.10     11.75 o
  18   4   5      138.35      131.53     12.46 o
  20   4   5      435.83      457.30     21.30 o
  22   4   5       11.97       23.73      9.56 o
  24   4   5     1942.52     1819.29     39.86 o
 -31   5   5        2.93       11.99      9.91 o
 -29   5   5       67.79       59.63      9.74 o
 -27   5   5      235.23      245.62     13.82 o
 -25   5   5      254.01      256.22     13.39 o
 -23   5   5       55.88       43.37      7.30 o
 -21   5   5       17.76       14.38      7.06 o
 -19   5   5       28.31       15.11      6.02 o
 -17   5   5       48.42       47.23     10.62 o
 -15   5   5      528.95      532.31     17.96 o
 -13   5   5      857.40      841.87     19.61 o
 -11   5   5      409.50      410.69     12.09 o
  -9   5   5      467.50      459.01     12.40 o
  -7   5   5      306.99      244.10      9.81 o
  -5   5   5       30.10       28.26      5.01 o
  -3   5   5      457.22      477.71     14.07 o
  -1   5   5      782.78      751.06     19.98 o
   1   5   5      616.33      626.21     20.33 o
   3   5   5      105.59       86.78     14.05 o
   5   5   5      458.73      428.25     19.81 o
   7   5   5      155.86      198.82     15.80 o
   9   5   5      265.71      258.77     15.87 o
  11   5   5     6566.55     6511.06     93.23 o
  13   5   5        0.06        2.91      7.93 o
  15   5   5        0.91       10.33      7.86 o
  17   5   5        9.18       14.56      9.09 o
  19   5   5       44.50       42.59     10.21 o
  21   5   5      641.92      651.11     23.64 o
  23   5   5        2.50       15.15      9.75 o
 -30   6   5       38.20       44.01     10.37 o
 -28   6   5       30.54       51.59     10.19 o
 -26   6   5      901.74      828.36     24.17 o
 -24   6   5       74.62       49.45      9.07 o
 -22   6   5        1.98        9.92      7.13 o
 -20   6   5      470.28      441.73     24.94 o
 -18   6   5      175.78      185.91     14.00 o
 -16   6   5     3938.32     4043.82     63.42 o
 -14   6   5      278.02      281.67     12.26 o
 -12   6   5       45.63       50.94      6.79 o
 -10   6   5      208.24      242.12     16.85 o
  -8   6   5      897.92      893.97     23.20 o
  -6   6   5        9.08       21.00      7.11 o
  -4   6   5     1793.42     1870.88     31.50 o
  -2   6   5       58.20       78.48      8.08 o
   0   6   5      570.50      586.24     19.43 o
   2   6   5      843.64      812.30     20.20 o
   4   6   5       49.81       56.05     10.87 o
   6   6   5        0.02       -0.07      8.87 o
   8   6   5     1564.58     1582.20     63.38 o
  10   6   5     2777.64     2714.26     56.68 o
  12   6   5       63.31       67.82     12.55 o
  14   6   5      508.33      439.73     23.52 o
  16   6   5      238.79      238.81     18.20 o
  18   6   5        2.87        7.99      9.54 o
  20   6   5      169.07      184.27     25.90 o
 -25   7   5       11.09       12.61      8.67 o
 -23   7   5        0.60       10.99      8.03 o
 -21   7   5       92.22       80.41     10.57 o
 -19   7   5       72.79       81.47     11.63 o
 -17   7   5      177.29      176.68     18.31 o
 -15   7   5      187.13      224.87     18.89 o
 -13   7   5      150.29      151.96     25.50 o
 -11   7   5      133.90      110.50     18.28 o
  -9   7   5       71.77       64.22     20.70 o
  -7   7   5      325.00      315.92     17.30 o
  -5   7   5       11.65        9.88      6.52 o
  -3   7   5      134.43      141.42     10.57 o
  -1   7   5      161.97      166.71     13.27 o
   1   7   5      670.62      683.47     22.29 o
   3   7   5       46.23       56.45     11.74 o
   5   7   5      334.50      336.51     29.71 o
   7   7   5      693.97      691.11     27.02 o
   9   7   5     2169.86     2192.27     50.93 o
  11   7   5      581.21      554.85     36.00 o
  13   7   5      282.34      312.98     22.71 o
  15   7   5       56.49       61.64     13.80 o
  17   7   5      266.75      309.24     25.74 o
 -20   8   5       74.55       78.82     14.95 o
 -18   8   5       72.22       56.11     15.36 o
 -16   8   5       23.08       20.64     11.00 o
 -14   8   5       22.44       32.14     11.98 o
 -12   8   5       15.91       26.67      9.94 o
 -10   8   5        4.45        0.84     10.88 o
  -8   8   5      126.74       99.99     13.47 o
  -6   8   5      520.94      524.33     22.15 o
  -4   8   5        0.15       -5.45      8.00 o
  -2   8   5       89.92       63.48     12.27 o
   0   8   5        8.88      -21.95     10.97 o
   2   8   5      227.43      209.11     24.44 o
   4   8   5      883.12      882.40     32.67 o
   6   8   5     2274.79     2104.05     53.34 o
   8   8   5     1724.58     1765.44     68.26 o
  10   8   5       65.78       79.53     20.91 o
  -9   9   5        3.61       -2.48     10.18 o
  -7   9   5      356.69      365.49     22.43 o
  -5   9   5       35.30       23.01     10.02 o
  -3   9   5        7.50        1.72      9.73 o
  -1   9   5      109.64       90.03     19.07 o
   1   9   5       59.58       14.51     18.74 o
 -38   0   6     1163.70     1302.85     40.93 o
 -36   0   6       13.19       -2.34     10.33 o
 -34   0   6      837.99      702.26     33.05 o
 -32   0   6       12.73       36.50     10.98 o
 -30   0   6      475.41      391.89     20.37 o
 -28   0   6     1138.06     1072.28     30.64 o
 -26   0   6      547.35      603.04     22.58 o
 -24   0   6      151.15      142.84     14.35 o
 -22   0   6     7117.82     6610.22    100.65 o
 -20   0   6     1733.04     1821.58     36.29 o
 -18   0   6     2307.53     2341.39     41.89 o
 -16   0   6     4171.53     4107.02     63.64 o
 -14   0   6       44.79      139.74      8.91 o
 -12   0   6     6825.06     7240.78    101.66 o
 -10   0   6    55494.55    56518.15    910.34 o
  -8   0   6    29473.99    28764.16    300.55 o
  -6   0   6    44883.59    43218.34    720.96 o
  -4   0   6     1073.82     1157.16     49.42 o
  -2   0   6     4399.31     4124.78     62.63 o
   0   0   6       58.02       66.77      5.88 o
   2   0   6     5399.77     5152.76    138.11 o
   4   0   6    51931.56    55596.88    971.22 o
   6   0   6     5447.48     6576.38    128.41 o
   8   0   6      510.75      433.95     21.29 o
  10   0   6     1011.05     1014.86     34.67 o
  12   0   6      804.97      842.69     22.01 o
  14   0   6     3150.36     3063.94     60.13 o
  16   0   6     3640.58     3496.39     68.37 o
  18   0   6     7111.88     7296.59    122.87 o
  20   0   6      999.78     1030.36     44.02 o
  22   0   6        1.01       14.11     12.42 o
  24   0   6      189.47      196.98     21.41 o
  26   0   6        1.02       11.07     13.57 o
 -37   1   6      111.04      113.96     11.68 o
 -35   1   6      152.82      147.74     11.91 o
 -33   1   6      132.95      123.68     11.56 o
 -31   1   6      363.17      410.47     15.11 o
 -29   1   6      841.01      797.34     19.26 o
 -27   1   6      262.27      294.81     13.13 o
 -25   1   6     1153.87     1090.68     20.96 o
 -23   1   6       85.66       75.13      6.84 o
 -21   1   6     1408.78     1269.20     20.78 o
 -19   1   6     1460.79     1547.78     22.59 o
 -17   1   6     1192.63     1283.43     17.72 o
 -15   1   6       38.87       67.50      5.03 o
 -13   1   6        0.71       -2.54      2.13 o
 -11   1   6       97.31      185.64      6.92 o
  -9   1   6      301.22      270.13     10.37 o
  -7   1   6      842.42      831.34     15.77 o
  -5   1   6       62.70       71.85     11.00 o
  -3   1   6     9607.02     9298.84    130.79 o
  -1   1   6    37675.62    37384.68    391.33 o
   1   1   6     2535.68     2706.27     34.98 o
   3   1   6     7337.59     7438.46     99.34 o
   5   1   6     9612.92     9837.52    149.71 o
   7   1   6       31.66       57.51      9.38 o
   9   1   6     3537.00     3380.37     46.53 o
  11   1   6        7.99        5.34      4.82 o
  13   1   6     3711.47     3697.85     43.49 o
  15   1   6    17601.53    17163.18    162.98 o
  17   1   6       27.54       25.88      6.67 o
  19   1   6     2789.18     2855.53     43.85 o
  21   1   6       89.34      115.07     11.77 o
  23   1   6       90.67      115.06     12.40 o
  25   1   6       63.38       82.36     12.58 o
  27   1   6       72.24       83.90     13.69 o
 -36   2   6       59.50       69.51     10.99 o
 -34   2   6       88.01       87.80     10.55 o
 -32   2   6      481.92      466.53     16.64 o
 -30   2   6        0.02        6.25      6.39 o
 -28   2   6     1695.48     1696.90     28.64 o
 -26   2   6     1489.81     1436.26     25.05 o
 -24   2   6      104.56      108.73      8.71 o
 -22   2   6     3309.19     3291.96     37.93 o
 -20   2   6     7246.55     6972.74     68.37 o
 -18   2   6      792.73      777.90     13.79 o
 -16   2   6       24.40       33.14      3.81 o
 -14   2   6     1376.40     1559.90     20.90 o
 -12   2   6     3272.27     3102.72     32.45 o
 -10   2   6     2351.15     2471.89     27.31 o
  -8   2   6     7378.96     8030.21    103.43 o
  -6   2   6     1260.59     1400.47     25.47 o
  -4   2   6        5.51        6.09      6.75 o
  -2   2   6      289.24      358.63      7.92 o
   0   2   6     3020.07     3480.13     49.26 o
   2   2   6     5403.50     6267.34    121.92 o
   4   2   6     1010.24     1197.67     23.48 o
   6   2   6     2013.92     2136.55     36.38 o
   8   2   6     1863.54     2028.29     32.29 o
  10   2   6     1703.54     1697.20     29.67 o
  12   2   6     1927.69     1835.89     26.63 o
  14   2   6      181.78      164.30     10.08 o
  16   2   6     2636.76     2681.75     36.30 o
  18   2   6      738.70      698.55     18.03 o
  20   2   6        9.30       13.17      7.24 o
  22   2   6        6.22        7.94     10.61 o
  24   2   6      128.01      143.80     17.07 o
  26   2   6       61.51       60.18     14.71 o
 -35   3   6      250.25      280.01     17.59 o
 -33   3   6      384.59      368.10     25.00 o
 -31   3   6      114.53      132.27     11.79 o
 -29   3   6      607.01      650.43     17.99 o
 -27   3   6       37.94       29.86      7.57 o
 -25   3   6       48.67       41.87      5.98 o
 -23   3   6     1965.91     1937.24     27.08 o
 -21   3   6      341.41      353.39     10.72 o
 -19   3   6      929.62      934.48     16.22 o
 -17   3   6      581.89      595.76     12.29 o
 -15   3   6      212.48      229.19      7.69 o
 -13   3   6        8.36       27.38      3.76 o
 -11   3   6      280.85      320.95      9.16 o
  -9   3   6       47.01       78.46      4.40 o
  -7   3   6        2.53       -1.12      2.12 o
  -5   3   6      348.23      424.11     12.96 o
  -3   3   6      991.98      869.88     17.47 o
  -1   3   6     4750.22     4994.87     78.33 o
   1   3   6      140.48      150.12      7.28 o
   3   3   6     1196.06     1227.60     25.33 o
   5   3   6     5018.13     4859.09     82.66 o
   7   3   6        0.07        7.69      5.68 o
   9   3   6     3830.74     3824.01     51.51 o
  11   3   6      271.31      306.33     14.36 o
  13   3   6     5784.63     5590.43     68.22 o
  15   3   6     1165.55     1190.07     24.88 o
  17   3   6      869.82      812.89     29.34 o
  19   3   6       15.68        5.41      8.04 o
  21   3   6     1604.93     1585.97     34.92 o
  23   3   6      486.40      513.07     21.32 o
  25   3   6      239.33      246.53     21.33 o
 -34   4   6       64.17       41.10     11.02 o
 -32   4   6       77.82       93.25     13.03 o
 -30   4   6       48.43       25.62      8.56 o
 -28   4   6     1070.89      950.31     22.04 o
 -26   4   6       89.33      104.19      9.19 o
 -24   4   6        0.31        0.41      5.09 o
 -22   4   6       14.11       21.60      5.93 o
 -20   4   6     2628.12     2578.59     37.42 o
 -18   4   6     2494.73     2266.69     28.88 o
 -16   4   6     3729.24     3858.48     49.68 o
 -14   4   6     1488.90     1640.55     24.32 o
 -12   4   6     2403.07     2401.11     31.01 o
 -10   4   6     1052.28     1145.84     17.74 o
  -8   4   6     3622.57     3717.60     39.33 o
  -6   4   6     1931.52     1906.02     23.53 o
  -4   4   6     3941.69     4023.83     48.10 o
  -2   4   6     2517.78     2717.62     33.40 o
   0   4   6      211.74      234.67      8.48 o
   2   4   6      657.98      625.97     21.71 o
   4   4   6      119.03      129.52     12.51 o
   6   4   6      405.31      384.13     16.33 o
   8   4   6      691.94      752.35     26.05 o
  10   4   6     5080.98     5016.39     68.07 o
  12   4   6     4483.68     4426.01     62.76 o
  14   4   6      391.27      382.02     17.02 o
  16   4   6      853.00      846.80     23.67 o
  18   4   6       80.30       85.47     10.84 o
  20   4   6      885.26      865.74     40.42 o
  22   4   6      254.98      271.31     18.16 o
  24   4   6      386.37      395.72     22.29 o
 -33   5   6      106.60      117.60     14.58 o
 -31   5   6      122.56      116.00     12.54 o
 -29   5   6      163.93      194.98     14.32 o
 -27   5   6        0.78       -0.79      7.13 o
 -25   5   6       52.05       35.21      8.14 o
 -23   5   6     1509.12     1365.62     34.76 o
 -21   5   6      221.02      191.65     12.24 o
 -19   5   6        0.51       -0.25      6.16 o
 -17   5   6      200.21      192.63     12.98 o
 -15   5   6        4.99        3.65      5.32 o
 -13   5   6      234.71      184.74     11.03 o
 -11   5   6       34.32       40.15      4.74 o
  -9   5   6      337.54      354.41     11.58 o
  -7   5   6      198.15      190.92     14.37 o
  -5   5   6     2048.80     1987.54     30.50 o
  -3   5   6      736.07      725.66     17.95 o
  -1   5   6      585.60      618.77     16.73 o
   1   5   6       16.92       13.92      5.59 o
   3   5   6      437.89      447.86     21.19 o
   5   5   6      844.16      848.20     32.90 o
   7   5   6      618.05      651.32     47.80 o
   9   5   6     2240.04     2106.75     41.29 o
  11   5   6      447.99      478.47     19.95 o
  13   5   6      243.42      210.58     16.17 o
  15   5   6      250.37      231.16     17.11 o
  17   5   6        5.30        0.72      7.90 o
  19   5   6       36.50       33.56      9.86 o
  21   5   6      146.78      135.88     14.11 o
 -30   6   6       42.45       54.88     10.70 o
 -28   6   6      127.90      139.55     13.76 o
 -26   6   6      223.09      197.92     16.41 o
 -24   6   6       33.75       31.18      8.22 o
 -22   6   6        0.07        1.17      5.82 o
 -20   6   6      368.58      392.44     17.31 o
 -18   6   6      223.05      274.52     17.68 o
 -16   6   6       87.32       76.37      9.73 o
 -14   6   6     1080.91     1123.91     24.60 o
 -12   6   6       22.11        9.36      5.61 o
 -10   6   6      214.38      260.83     13.16 o
  -8   6   6       86.50       84.68      9.17 o
  -6   6   6     1612.99     1602.08     29.36 o
  -4   6   6     2004.67     2182.91     34.92 o
  -2   6   6      705.36      722.52     21.37 o
   0   6   6      739.92      789.73     24.20 o
   2   6   6      454.20      437.55     20.75 o
   4   6   6       23.33       28.87      9.50 o
   6   6   6       42.58       30.22     14.30 o
   8   6   6     1899.76     1989.20     46.31 o
  10   6   6     1167.50     1130.55     34.37 o
  12   6   6      804.39      677.84     27.59 o
  14   6   6       84.19       77.86     18.84 o
  16   6   6        0.49       11.05      9.41 o
  18   6   6      179.04      184.58     16.04 o
 -25   7   6      381.64      433.96     20.63 o
 -23   7   6      617.45      616.18     27.89 o
 -21   7   6       25.66       24.14      8.23 o
 -19   7   6       34.35       34.44     11.85 o
 -17   7   6       48.47       44.08     11.40 o
 -15   7   6        7.89       -4.73      7.88 o
 -13   7   6      130.15      173.70     14.74 o
 -11   7   6      612.48      647.83     23.06 o
  -9   7   6      223.92      266.30     16.78 o
  -7   7   6       41.71       27.55      8.95 o
  -5   7   6        9.12        5.58      8.85 o
  -3   7   6      250.63      289.55     19.16 o
  -1   7   6      501.59      483.69     32.65 o
   1   7   6       58.49       35.99     11.52 o
   3   7   6      673.43      619.79     24.65 o
   5   7   6      303.69      316.64     18.74 o
   7   7   6     1393.07     1488.58     40.30 o
   9   7   6      132.71      171.37     26.15 o
  11   7   6      278.20      322.93     34.23 o
  13   7   6        9.77       18.26     13.90 o
  15   7   6      437.11      461.73     27.32 o
 -20   8   6      710.76      666.44     30.72 o
 -18   8   6        0.84        2.93     10.36 o
 -16   8   6        1.35      -16.67      9.23 o
 -14   8   6      225.81      221.78     17.47 o
 -12   8   6      131.61      116.59     13.80 o
 -10   8   6        6.58       12.83      9.42 o
  -8   8   6      850.88      788.30     26.92 o
  -6   8   6      353.96      349.81     23.20 o
  -4   8   6       24.94       10.77     10.13 o
  -2   8   6       31.76       10.19     21.32 o
   0   8   6      261.67      206.65     23.86 o
   2   8   6       16.17       22.12     14.46 o
   4   8   6       11.36        4.96     12.66 o
   6   8   6      697.11      727.09     37.72 o
   8   8   6       49.55       40.94     14.33 o
  10   8   6        8.03        3.60     18.56 o
  -7   9   6        4.69       14.42     10.83 o
  -5   9   6       25.92       33.37     42.29 o
  -3   9   6      273.35      256.38     38.49 o
 -37   1   7        1.05       15.73      7.84 o
 -35   1   7       18.09        9.20      7.22 o
 -33   1   7      207.90      181.80     12.27 o
 -31   1   7       23.50       25.54      7.28 o
 -29   1   7       23.93       29.51      7.82 o
 -27   1   7       41.59       33.14      6.74 o
 -25   1   7     2401.02     2428.83     34.06 o
 -23   1   7      708.53      635.19     15.29 o
 -21   1   7      377.35      363.31     12.06 o
 -19   1   7      200.04      193.44      7.80 o
 -17   1   7      170.56      152.98      6.58 o
 -15   1   7      181.86      215.07      6.89 o
 -13   1   7      598.12      559.63      9.83 o
 -11   1   7       71.00       93.87      5.16 o
  -9   1   7     4701.40     5003.78     52.00 o
  -7   1   7       13.31       -4.56      4.86 o
  -5   1   7     3002.28     2688.86     77.57 o
  -3   1   7     1060.09     1074.20     28.36 o
  -1   1   7      385.12      453.39     13.78 o
   1   1   7      778.96      838.08     17.90 o
   3   1   7       78.92      117.01      7.96 o
   5   1   7        7.65        6.80      3.86 o
   7   1   7       43.72       19.66      5.22 o
   9   1   7      122.99      123.44      8.86 o
  11   1   7     3174.15     3097.38     51.35 o
  13   1   7      181.54      203.23     10.65 o
  15   1   7     1292.67     1235.09     25.66 o
  17   1   7      822.65      819.24     22.06 o
  19   1   7      180.14      187.04     13.38 o
  21   1   7      132.48      135.65     12.75 o
  23   1   7       23.31       18.59      9.51 o
  25   1   7        7.75        9.00      9.85 o
 -38   2   7        4.30       11.70      7.97 o
 -36   2   7       16.80       26.36      8.16 o
 -34   2   7      101.35      107.67     12.09 o
 -32   2   7       16.93       16.75      6.88 o
 -30   2   7      220.26      231.22     12.68 o
 -28   2   7      326.75      302.20     13.66 o
 -26   2   7     3989.45     3977.22     49.48 o
 -24   2   7     1144.49     1113.85     19.21 o
 -22   2   7     1502.53     1413.50     21.28 o
 -20   2   7     4267.02     4125.12     44.12 o
 -18   2   7      360.13      360.06      9.37 o
 -16   2   7     1238.15     1197.41     16.93 o
 -14   2   7     6158.09     6338.04     65.35 o
 -12   2   7    10012.85    10197.53    100.09 o
 -10   2   7     1136.61     1354.58     19.18 o
  -8   2   7     5936.26     6143.95     69.82 o
  -6   2   7        4.62       -4.21      3.23 o
  -4   2   7     3106.70     2948.85     59.32 o
  -2   2   7     9022.58     9578.31    104.59 o
   0   2   7     7018.77     7569.80     86.49 o
   2   2   7      231.12      394.17     12.77 o
   4   2   7       60.24       42.28      6.16 o
   6   2   7     8948.64     9116.87    119.96 o
   8   2   7     2703.85     2785.90     41.41 o
  10   2   7      839.64      855.71     24.05 o
  12   2   7      268.25      281.35     12.77 o
  14   2   7        0.00       -8.19      5.37 o
  16   2   7      100.96      109.19     11.09 o
  18   2   7       12.51       10.38      7.81 o
  20   2   7      810.91      787.47     25.82 o
  22   2   7       13.53       16.00     11.09 o
  24   2   7      123.80      133.58     17.21 o
 -37   3   7      107.88      137.43     15.59 o
 -35   3   7        0.95      -13.28      8.52 o
 -33   3   7       24.38       19.34      9.39 o
 -31   3   7       51.85       56.48      8.27 o
 -29   3   7      136.13      121.52     10.16 o
 -27   3   7     2507.71     2309.74     31.94 o
 -25   3   7      442.13      448.31     12.90 o
 -23   3   7        2.20       -4.01      6.58 o
 -21   3   7      739.87      719.74     14.69 o
 -19   3   7      643.97      662.85     13.54 o
 -17   3   7       85.27       96.13      6.02 o
 -15   3   7       50.82       57.35      4.71 o
 -13   3   7      363.47      359.69     10.21 o
 -11   3   7        0.17        3.18      2.58 o
  -9   3   7     4819.78     4965.85     53.72 o
  -7   3   7     1350.50     1285.63     17.07 o
  -5   3   7     1307.59     1244.71     18.41 o
  -3   3   7        7.74        3.14      3.32 o
  -1   3   7      732.70      793.42     17.08 o
   1   3   7        3.02        1.34      3.37 o
   3   3   7      920.42      936.71     22.15 o
   5   3   7       37.33       29.25      6.51 o
   7   3   7      210.35      266.63     14.18 o
   9   3   7      208.25      214.69     12.28 o
  11   3   7     2889.21     2814.89     44.77 o
  13   3   7      109.84      108.38      9.71 o
  15   3   7       61.83       70.36      8.91 o
  17   3   7     1183.48     1164.27     26.13 o
  19   3   7      234.62      245.06     16.10 o
  21   3   7      226.85      235.31     19.97 o
  23   3   7        1.20       14.29     11.95 o
 -34   4   7       63.66       86.99     17.68 o
 -32   4   7       51.58       45.50     10.91 o
 -30   4   7      459.11      470.48     18.38 o
 -28   4   7      477.83      524.42     18.32 o
 -26   4   7       65.46       49.98      8.29 o
 -24   4   7        0.00       -4.32      5.61 o
 -22   4   7      262.47      262.19     19.04 o
 -20   4   7      340.76      320.63     12.12 o
 -18   4   7     1195.77     1118.64     20.34 o
 -16   4   7     2603.31     2656.51     38.85 o
 -14   4   7      552.70      597.74     19.59 o
 -12   4   7       26.34       29.26      4.64 o
 -10   4   7       14.68       15.86      4.55 o
  -8   4   7       41.96       61.03      4.45 o
  -6   4   7     5980.93     6366.65    112.27 o
  -4   4   7     5925.36     6731.47     91.56 o
  -2   4   7     3264.91     3486.99     55.25 o
   0   4   7       55.15       60.12      9.56 o
   2   4   7        9.12       -1.46      7.07 o
   4   4   7     1944.87     1979.19     37.93 o
   6   4   7      105.81      111.62     10.96 o
   8   4   7      195.02      198.85     14.23 o
  10   4   7      195.28      229.32     14.00 o
  12   4   7      396.35      373.04     16.76 o
  14   4   7        4.45        7.55      7.46 o
  16   4   7        1.40       -5.71      7.43 o
  18   4   7      447.34      428.06     19.62 o
  20   4   7        0.90       -0.36      8.11 o
  22   4   7      130.21      162.54     15.61 o
 -33   5   7       65.35       70.34     15.35 o
 -31   5   7       34.81       40.90      9.70 o
 -29   5   7      617.60      658.39     28.90 o
 -27   5   7      362.53      357.61     17.21 o
 -25   5   7       33.72       19.22      7.22 o
 -23   5   7       29.95       22.26      7.06 o
 -21   5   7       30.40       24.96      6.90 o
 -19   5   7      171.88      162.61     12.46 o
 -17   5   7      180.61      194.12     12.91 o
 -15   5   7      290.32      307.81     13.39 o
 -13   5   7      500.07      573.38     12.79 o
 -11   5   7       12.53       22.17      5.49 o
  -9   5   7      433.67      445.14     12.39 o
  -7   5   7      122.17       87.94      6.08 o
  -5   5   7       98.73      125.53      9.72 o
  -3   5   7       51.42       58.50      9.07 o
  -1   5   7        3.01        3.39      6.60 o
   1   5   7       26.94       29.34     11.86 o
   3   5   7       13.23        2.90     15.82 o
   5   5   7      541.40      548.20     28.58 o
   7   5   7       66.61       59.47     12.98 o
   9   5   7     1896.38     1800.00     56.40 o
  11   5   7        7.28       -0.44      7.92 o
  13   5   7       73.81       84.44     12.55 o
  15   5   7      215.88      205.73     15.09 o
  17   5   7      145.54      162.92     14.08 o
  19   5   7       96.06       91.91     12.44 o
 -30   6   7       43.82       43.20     10.51 o
 -28   6   7       57.43       69.23     19.27 o
 -26   6   7       16.40       25.33      8.47 o
 -24   6   7      200.59      206.91     14.27 o
 -22   6   7        6.59        3.63      8.44 o
 -20   6   7      982.40     1046.60     27.92 o
 -18   6   7     1770.17     1856.17     38.03 o
 -16   6   7     1759.17     1762.44     32.77 o
 -14   6   7      315.29      353.46     14.67 o
 -12   6   7      140.88      140.64     13.16 o
 -10   6   7      500.70      520.36     21.33 o
  -8   6   7      702.68      704.83     38.52 o
  -6   6   7      221.85      258.76     44.94 o
  -4   6   7     5548.85     5668.13     92.81 o
  -2   6   7     1902.71     2030.18     85.31 o
   0   6   7       44.39       58.00     10.96 o
   2   6   7      109.82      110.55     15.94 o
   4   6   7     1839.80     1831.47     53.27 o
   6   6   7      127.01      132.98     18.53 o
   8   6   7       35.68       42.34     11.54 o
  10   6   7       28.89       43.74     11.89 o
  12   6   7     2283.57     2290.13     53.02 o
  14   6   7      546.11      571.17     26.41 o
  16   6   7        3.67       20.37     12.02 o
 -25   7   7        4.62       -4.26      7.51 o
 -23   7   7       15.65       25.40      8.90 o
 -21   7   7       33.64       33.62     11.76 o
 -19   7   7        0.34       -6.47      8.98 o
 -17   7   7      110.22       95.39     15.08 o
 -15   7   7      368.98      394.96     20.46 o
 -13   7   7     1388.47     1439.52     37.18 o
 -11   7   7        0.17       -0.94      7.04 o
  -9   7   7       41.41       47.64      9.63 o
  -7   7   7      217.71      232.41     18.43 o
  -5   7   7        4.96        3.54      7.68 o
  -3   7   7      274.10      260.88     23.67 o
  -1   7   7        0.00      -12.74      9.56 o
   1   7   7       31.26       15.19      9.86 o
   3   7   7       38.33       28.03     10.89 o
   5   7   7      822.94      763.95     35.79 o
   7   7   7      399.60      434.04     24.57 o
   9   7   7       83.11       74.52     13.72 o
  11   7   7        4.21       17.96     10.75 o
  13   7   7        3.84        2.85     25.38 o
 -20   8   7      690.65      670.01     30.94 o
 -18   8   7        0.10       -8.75      9.73 o
 -16   8   7      262.31      293.09     23.39 o
 -14   8   7       68.32       48.17     11.07 o
 -12   8   7     1832.35     1860.03     42.54 o
 -10   8   7     1350.44     1332.86     35.40 o
  -8   8   7       50.15       33.61     10.32 o
  -6   8   7      247.00      249.80     25.72 o
  -4   8   7      250.18      212.58     24.34 o
  -2   8   7       60.30       32.52     14.56 o
   0   8   7      538.43      464.02     32.83 o
   2   8   7     1011.11      932.64     42.51 o
   4   8   7      209.76      156.38     26.20 o
   6   8   7      512.40      422.16     33.44 o
   8   8   7        4.34       14.58     17.84 o
 -38   0   8      425.42      498.78     25.64 o
 -36   0   8      464.59      410.40     23.87 o
 -34   0   8       98.49      104.72     13.71 o
 -32   0   8      204.83      207.22     30.80 o
 -30   0   8     1997.93     2089.57     46.43 o
 -28   0   8     1192.89     1215.44     32.72 o
 -26   0   8    18903.04    17997.28    250.87 o
 -24   0   8    11572.58    11098.60    160.18 o
 -22   0   8      216.46      210.41     23.78 o
 -20   0   8     3310.40     3433.01     57.48 o
 -18   0   8      231.88      316.19     17.92 o
 -16   0   8     5461.52     5203.23     78.01 o
 -14   0   8     3215.80     3751.51     58.16 o
 -12   0   8    13390.30    14024.20    163.30 o
 -10   0   8      389.02      478.17      9.90 o
  -8   0   8     1537.10     1532.04     28.89 o
  -6   0   8       49.55       64.88      8.27 o
  -4   0   8     7346.99     7556.84    215.84 o
  -2   0   8    19661.81    20308.70    282.77 o
   0   0   8      331.92      457.00     14.67 o
   2   0   8     5359.81     5951.84    161.89 o
   4   0   8     2781.64     3129.16     69.59 o
   6   0   8     5497.10     5416.40    112.02 o
   8   0   8     6901.94     7144.14    145.08 o
  10   0   8     1953.82     1951.01     75.71 o
  12   0   8     2255.83     2369.46     66.13 o
  14   0   8     5259.02     4897.69     90.42 o
  16   0   8        1.25        6.29     10.64 o
  18   0   8        6.85       -3.76     12.22 o
  20   0   8      523.01      496.90     28.09 o
  22   0   8      449.99      424.43     29.39 o
  24   0   8      401.36      462.63     31.68 o
 -39   1   8       49.37       48.49     13.70 o
 -37   1   8        0.13        6.20      7.06 o
 -35   1   8       25.43       38.80      8.13 o
 -33   1   8      125.58      110.59     10.16 o
 -31   1   8      217.42      193.79     14.86 o
 -29   1   8     3184.92     3121.53     48.92 o
 -27   1   8     1060.82     1073.45     21.26 o
 -25   1   8     1350.22     1273.06     22.41 o
 -23   1   8      203.07      211.07      9.75 o
 -21   1   8      934.05      827.59     16.08 o
 -19   1   8     2361.18     2404.25     28.39 o
 -17   1   8     2429.83     2630.01     29.57 o
 -15   1   8     3216.43     3279.28     37.45 o
 -13   1   8      130.45      120.90      5.38 o
 -11   1   8     3400.75     3397.63     34.84 o
  -9   1   8     3744.70     3773.53     43.01 o
  -7   1   8     1249.90     1454.01     38.62 o
  -5   1   8     2002.58     2031.29     34.23 o
  -3   1   8     4340.06     4346.92     62.90 o
  -1   1   8    11784.58    12681.82    128.07 o
   1   1   8     3847.67     3793.02     48.39 o
   3   1   8     1806.42     1890.79     33.06 o
   5   1   8       17.57       15.00      7.09 o
   7   1   8      688.21      540.78     17.35 o
   9   1   8     1871.94     1776.96     30.65 o
  11   1   8      519.30      530.88     20.68 o
  13   1   8      418.64      428.84     16.33 o
  15   1   8      585.64      541.70     18.38 o
  17   1   8      319.11      298.32     15.80 o
  19   1   8        1.09      -11.29      7.44 o
  21   1   8      254.15      239.51     15.84 o
  23   1   8      222.43      266.49     17.54 o
 -38   2   8       33.36       23.27     11.97 o
 -36   2   8      270.43      298.43     20.56 o
 -34   2   8      210.55      195.93     12.74 o
 -32   2   8      186.18      202.84     12.39 o
 -30   2   8     1206.85     1241.34     24.54 o
 -28   2   8     2246.80     2229.16     33.61 o
 -26   2   8      121.76      103.87      8.44 o
 -24   2   8     3905.16     3779.46     42.97 o
 -22   2   8     5611.98     5467.24     56.52 o
 -20   2   8        0.02        4.65      3.59 o
 -18   2   8     1091.35     1114.30     18.86 o
 -16   2   8     5453.05     5437.65     58.22 o
 -14   2   8      844.96      947.39     14.94 o
 -12   2   8     3606.16     3933.02     41.03 o
 -10   2   8     9977.36    10053.63     93.00 o
  -8   2   8     4746.15     4950.25     64.32 o
  -6   2   8      724.94      738.07     14.92 o
  -4   2   8     4170.90     4315.71     72.45 o
  -2   2   8      150.57      145.68      6.52 o
   0   2   8     9276.13     9306.37    137.73 o
   2   2   8     2301.17     2369.81     38.83 o
   4   2   8      333.86      324.98     11.78 o
   6   2   8      684.16      570.02     15.61 o
   8   2   8     4201.22     4206.89     76.81 o
  10   2   8     1770.12     1738.31     31.75 o
  12   2   8     1096.75     1141.47     23.14 o
  14   2   8     2585.30     2590.63     40.86 o
  16   2   8      427.11      405.77     17.29 o
  18   2   8       64.44       43.47      9.80 o
  20   2   8      233.43      238.51     17.96 o
  22   2   8      130.61      155.07     16.18 o
  24   2   8      106.54      127.25     17.78 o
 -37   3   8        2.90        0.50     10.57 o
 -35   3   8        0.45        4.51     12.58 o
 -33   3   8        6.62        4.21      7.74 o
 -31   3   8      467.39      443.28     17.47 o
 -29   3   8       81.70      105.06      9.94 o
 -27   3   8     1769.87     1758.03     29.13 o
 -25   3   8     2475.78     2419.69     34.83 o
 -23   3   8      609.85      565.30     15.28 o
 -21   3   8       31.44       22.13      5.78 o
 -19   3   8     2815.47     2499.63     33.26 o
 -17   3   8      682.01      672.96     14.75 o
 -15   3   8     2021.96     2027.18     27.72 o
 -13   3   8     1276.16     1200.96     19.35 o
 -11   3   8     2412.13     2493.34     31.61 o
  -9   3   8     6899.72     6922.79     67.63 o
  -7   3   8     2303.48     2438.98     30.71 o
  -5   3   8     3396.44     3460.57     40.23 o
  -3   3   8     2128.64     2163.60     56.31 o
  -1   3   8      408.55      394.74     14.39 o
   1   3   8      558.56      505.32     13.15 o
   3   3   8     1101.33     1035.48     27.37 o
   5   3   8      906.90      876.35     22.77 o
   7   3   8     1120.10     1075.16     26.29 o
   9   3   8      924.71      874.11     21.69 o
  11   3   8       65.32       55.06      8.44 o
  13   3   8      157.48      177.26     12.03 o
  15   3   8      532.67      500.20     17.73 o
  17   3   8      128.05      120.23     13.32 o
  19   3   8       14.15       -2.43     13.07 o
  21   3   8      112.25      139.66     16.83 o
  23   3   8      117.03      143.75     17.83 o
 -34   4   8      127.70      136.76     14.94 o
 -32   4   8     1328.70     1442.80     35.91 o
 -30   4   8     1150.12     1236.58     28.64 o
 -28   4   8      149.82      157.76     12.31 o
 -26   4   8      464.77      469.51     19.17 o
 -24   4   8      568.04      547.08     15.64 o
 -22   4   8       48.68       58.93      6.98 o
 -20   4   8     3537.42     3712.28     46.02 o
 -18   4   8     8818.00     9079.02     94.17 o
 -16   4   8      361.73      358.34     11.50 o
 -14   4   8       45.00       26.55      4.17 o
 -12   4   8      154.60      160.22      7.21 o
 -10   4   8       23.13       12.21      3.64 o
  -8   4   8      171.91      113.29      6.93 o
  -6   4   8        1.94        2.86      3.41 o
  -4   4   8      758.05      760.27     14.70 o
  -2   4   8     2455.42     2531.25     47.56 o
   0   4   8       87.39       91.47     10.16 o
   2   4   8      859.38      870.48     28.99 o
   4   4   8      298.23      288.38     23.36 o
   6   4   8     3985.05     3770.71     66.76 o
   8   4   8      232.92      191.27     14.19 o
  10   4   8      108.72      115.86     12.17 o
  12   4   8      574.01      560.85     18.19 o
  14   4   8      590.25      556.64     19.86 o
  16   4   8        1.14       -2.51      7.55 o
  18   4   8       59.07       56.25     10.66 o
  20   4   8       17.88       26.68     11.87 o
 -33   5   8      197.07      255.95     17.00 o
 -31   5   8       14.57       27.59      9.26 o
 -29   5   8       58.11       41.26      9.16 o
 -27   5   8        5.42       14.83      7.67 o
 -25   5   8      227.83      215.27     14.02 o
 -23   5   8       41.52       59.14      8.72 o
 -21   5   8      151.54      150.02     11.19 o
 -19   5   8       42.78       47.03      8.04 o
 -17   5   8     1449.38     1351.90     26.91 o
 -15   5   8      560.08      557.15     14.68 o
 -13   5   8      917.41      816.19     17.44 o
 -11   5   8        3.82        7.07      4.42 o
  -9   5   8     2561.49     2738.71     48.72 o
  -7   5   8     2568.52     2578.74     62.64 o
  -5   5   8      809.50      926.58     23.72 o
  -3   5   8      433.34      477.23     22.17 o
  -1   5   8      214.93      191.96     19.04 o
   1   5   8       19.91       13.82      8.25 o
   3   5   8     1457.69     1474.56     38.17 o
   5   5   8      276.29      294.82     30.67 o
   7   5   8     1311.94     1351.27     43.72 o
   9   5   8      707.70      689.42     23.27 o
  11   5   8      124.27      117.44     13.10 o
  13   5   8        0.20        5.85      8.25 o
  15   5   8       13.61        8.91      8.39 o
  17   5   8       95.85      119.75     13.33 o
  19   5   8      134.58      175.28     17.57 o
 -30   6   8      496.21      521.38     20.84 o
 -28   6   8        3.88        3.73      8.33 o
 -26   6   8      503.22      526.02     20.28 o
 -24   6   8       89.56       95.56     10.79 o
 -22   6   8       20.77       27.20      7.75 o
 -20   6   8      352.15      330.68     17.99 o
 -18   6   8     1109.38     1148.89     29.06 o
 -16   6   8     5561.46     5928.15     76.60 o
 -14   6   8      591.77      633.15     21.75 o
 -12   6   8        0.75       -7.09      5.04 o
 -10   6   8      369.96      320.10     18.56 o
  -8   6   8      426.06      461.57     20.81 o
  -6   6   8      443.23      458.08     20.42 o
  -4   6   8        0.07        0.61      8.79 o
  -2   6   8     2302.03     2220.78     75.39 o
   0   6   8      641.54      666.13     32.04 o
   2   6   8      319.14      406.28     41.19 o
   4   6   8      154.74       95.25     23.28 o
   6   6   8       22.04       29.25     10.53 o
   8   6   8      896.06      811.09     29.27 o
  10   6   8      106.61       98.09     15.87 o
  12   6   8       13.68       38.35     14.25 o
  14   6   8      139.61      140.56     25.18 o
  16   6   8        2.54        4.58      9.04 o
 -25   7   8        0.00       -0.18      8.07 o
 -23   7   8       35.20       34.83      9.48 o
 -21   7   8      296.65      290.67     22.88 o
 -19   7   8      239.66      228.36     39.41 o
 -17   7   8      139.10      180.26     21.44 o
 -15   7   8        6.24       10.22      8.49 o
 -13   7   8      492.99      421.61     19.89 o
 -11   7   8      453.79      463.35     21.90 o
  -9   7   8      766.06      745.27     34.58 o
  -7   7   8       50.86       32.94     12.99 o
  -5   7   8      107.59      117.17     19.74 o
  -3   7   8        0.12       -2.73     10.04 o
  -1   7   8       13.94        3.67     11.11 o
   1   7   8      284.03      259.53     25.64 o
   3   7   8       33.30       30.26     11.57 o
   5   7   8      296.91      294.47     36.17 o
   7   7   8       24.79        6.24     13.21 o
   9   7   8       97.49      132.06     20.53 o
  11   7   8      546.05      570.84     85.13 o
 -20   8   8       12.82        6.84     11.44 o
 -18   8   8       35.34       21.70     12.14 o
 -16   8   8       64.56       61.52     12.36 o
 -14   8   8     1472.40     1491.65     38.03 o
 -12   8   8      466.95      535.87     23.46 o
 -10   8   8      189.49      205.43     17.00 o
  -8   8   8      241.88      248.15     25.06 o
  -6   8   8        2.39        3.75     12.12 o
  -4   8   8       67.78       30.97     14.12 o
  -2   8   8       91.93       60.21     15.68 o
   0   8   8      291.66      268.83     35.15 o
   2   8   8      882.80      853.45     59.85 o
   4   8   8       89.74       98.69     25.94 o
 -39   1   9      320.87      357.96     19.34 o
 -37   1   9      157.90      157.52     13.69 o
 -35   1   9      229.01      223.18     13.40 o
 -33   1   9      138.60      144.38     11.04 o
 -31   1   9      449.57      494.99     15.95 o
 -29   1   9      313.25      347.41     13.85 o
 -27   1   9     1791.01     1714.56     27.63 o
 -25   1   9     1856.57     1723.43     29.85 o
 -23   1   9      758.50      740.06     15.90 o
 -21   1   9      111.84      141.59      7.95 o
 -19   1   9      115.35      127.71      6.61 o
 -17   1   9      396.33      483.89     10.20 o
 -15   1   9      982.71      937.77     15.84 o
 -13   1   9      126.16       81.95      4.74 o
 -11   1   9     1661.56     1749.60     19.57 o
  -9   1   9        0.51        1.76      2.18 o
  -7   1   9       40.07       49.44      4.97 o
  -5   1   9        0.01        2.56      2.42 o
  -3   1   9        0.40        3.56      2.75 o
  -1   1   9      676.68      635.34     13.06 o
   1   1   9     1315.14     1344.21     33.20 o
   3   1   9     1077.58     1048.58     23.53 o
   5   1   9      416.28      392.78     14.05 o
   7   1   9        2.83       -2.72      5.94 o
   9   1   9       48.56       71.10     10.62 o
  11   1   9      143.59      147.66     14.51 o
  13   1   9      285.01      232.04     16.76 o
  15   1   9      107.94       92.39     10.74 o
  17   1   9        0.59       -4.00      7.95 o
  19   1   9       51.56       37.67     10.19 o
  21   1   9      172.94      208.92     15.62 o
  23   1   9      189.46      244.48     17.37 o
 -38   2   9       82.49       60.79     10.69 o
 -36   2   9      284.65      313.81     17.58 o
 -34   2   9       58.78       49.52      9.36 o
 -32   2   9       13.25       20.47      7.45 o
 -30   2   9     2817.83     2783.37     43.97 o
 -28   2   9     3731.34     3639.34     51.85 o
 -26   2   9        5.54        1.54      6.27 o
 -24   2   9     2648.72     2373.29     33.64 o
 -22   2   9     5763.49     5559.08     62.06 o
 -20   2   9       70.54       52.53      5.93 o
 -18   2   9      890.91      966.05     17.68 o
 -16   2   9     2187.99     2517.68     31.94 o
 -14   2   9       97.19      105.49      5.97 o
 -12   2   9      368.67      365.51      8.88 o
 -10   2   9      782.32      948.20     15.76 o
  -8   2   9     2259.86     2313.21     45.58 o
  -6   2   9      394.53      412.95     11.45 o
  -4   2   9      742.20      776.25     14.90 o
  -2   2   9      375.72      399.98     11.02 o
   0   2   9      358.29      357.94     12.00 o
   2   2   9       95.20      165.37      9.00 o
   4   2   9     1115.61     1252.05     23.55 o
   6   2   9      884.47      823.29     19.55 o
   8   2   9      311.47      288.00     13.52 o
  10   2   9      385.41      357.35     15.35 o
  12   2   9        6.40        6.64      7.34 o
  14   2   9       22.90       18.38      8.62 o
  16   2   9       10.02       -4.23      9.71 o
  18   2   9      111.45      113.42     13.79 o
  20   2   9      135.44      172.17     20.37 o
  22   2   9       81.90       98.21     14.65 o
 -37   3   9       55.86       69.01     13.37 o
 -35   3   9      314.12      360.94     18.72 o
 -33   3   9     1097.43     1120.42     27.14 o
 -31   3   9       16.23       27.00      7.99 o
 -29   3   9      107.45      103.45      9.35 o
 -27   3   9        0.04       -0.12      5.28 o
 -25   3   9      846.53      831.36     18.81 o
 -23   3   9       31.82       34.39      6.55 o
 -21   3   9     2161.49     2223.23     31.67 o
 -19   3   9      399.93      383.74     12.07 o
 -17   3   9      625.53      689.51     15.20 o
 -15   3   9        0.64       -1.65      3.53 o
 -13   3   9      258.90      317.79     10.20 o
 -11   3   9     1486.35     1374.67     19.23 o
  -9   3   9     1506.58     1643.88     23.73 o
  -7   3   9      239.07      217.73     10.50 o
  -5   3   9     1280.05     1302.03     19.77 o
  -3   3   9      123.93      150.41      8.58 o
  -1   3   9      406.99      386.49     15.60 o
   1   3   9       84.37      115.01      9.43 o
   3   3   9      100.57       87.74     12.67 o
   5   3   9       32.78       56.17      8.06 o
   7   3   9      107.37       82.42      8.94 o
   9   3   9       24.31       16.01      6.88 o
  11   3   9      154.28      143.66     11.77 o
  13   3   9      104.06      102.61     10.13 o
  15   3   9       47.87       44.03     10.79 o
  17   3   9       56.82       42.91     11.01 o
  19   3   9      157.89      168.23     26.14 o
  21   3   9       57.03       53.15     13.38 o
 -36   4   9       22.71       21.69     10.12 o
 -34   4   9        0.09       17.13     10.19 o
 -32   4   9     3112.63     2923.40     54.59 o
 -30   4   9     1064.46     1037.12     26.28 o
 -28   4   9       25.94       45.51     11.53 o
 -26   4   9      358.69      373.82     16.85 o
 -24   4   9        2.22        5.95      5.20 o
 -22   4   9     3245.32     3158.20     41.66 o
 -20   4   9     3996.72     3901.35     47.93 o
 -18   4   9        4.12        6.75      5.17 o
 -16   4   9      345.92      375.77     12.20 o
 -14   4   9       29.32       30.09      5.38 o
 -12   4   9     1142.83     1152.01     20.05 o
 -10   4   9      748.73      842.08     16.52 o
  -8   4   9     2506.44     2788.36     37.42 o
  -6   4   9      555.06      599.05     17.79 o
  -4   4   9     1522.85     1722.43     39.39 o
  -2   4   9      559.22      568.23     20.06 o
   0   4   9      121.96      145.25     21.16 o
   2   4   9     1908.48     1929.08     42.77 o
   4   4   9      487.58      545.47     19.35 o
   6   4   9     2541.59     2537.63     58.39 o
   8   4   9     1170.70     1135.54     29.59 o
  10   4   9      186.73      199.78     13.71 o
  12   4   9       79.52       82.05      9.78 o
  14   4   9       39.58       45.46      9.25 o
  16   4   9       13.02       13.43      8.71 o
  18   4   9      884.23      862.83     31.60 o
 -33   5   9      361.12      366.71     19.99 o
 -31   5   9     1204.06     1176.36     29.43 o
 -29   5   9       74.62       58.37     10.04 o
 -27   5   9        5.35       -3.80      6.66 o
 -25   5   9      359.19      315.15     16.28 o
 -23   5   9     1332.79     1371.53     28.79 o
 -21   5   9        1.89        1.84      7.25 o
 -19   5   9      243.47      268.01     27.21 o
 -17   5   9     1657.81     1649.26     27.06 o
 -15   5   9      706.72      777.12     17.53 o
 -13   5   9        4.34        2.37      4.52 o
 -11   5   9      352.66      332.36     14.08 o
  -9   5   9      192.06      224.45     11.37 o
  -7   5   9       64.46       43.91     10.14 o
  -5   5   9        2.28       -8.51      7.45 o
  -3   5   9      188.20      214.30     17.08 o
  -1   5   9        6.32        0.32     13.28 o
   1   5   9       64.19       71.29     14.77 o
   3   5   9       40.53       40.19     13.49 o
   5   5   9       34.77       53.01     11.04 o
   7   5   9      455.38      446.90     25.50 o
   9   5   9        6.63        3.32      8.05 o
  11   5   9      134.53      154.03     14.87 o
  13   5   9        3.20        5.11      8.15 o
  15   5   9       20.81       15.27     12.66 o
  17   5   9        0.43       -4.02      8.98 o
 -30   6   9      155.72      219.30     15.93 o
 -28   6   9      181.75      190.91     14.94 o
 -26   6   9        0.40       -1.59      7.36 o
 -24   6   9      148.76      123.20     12.03 o
 -22   6   9     1487.46     1494.51     33.22 o
 -20   6   9      110.36       97.02     11.57 o
 -18   6   9     3277.81     3613.62     53.57 o
 -16   6   9     1901.30     1855.40     33.94 o
 -14   6   9        3.22        7.83      6.50 o
 -12   6   9      235.17      237.40     17.07 o
 -10   6   9      162.62      152.66     13.91 o
  -8   6   9        6.26        4.18      8.86 o
  -6   6   9      257.54      302.58     32.43 o
  -4   6   9       48.01       60.31     13.85 o
  -2   6   9       33.87       14.34     10.65 o
   0   6   9      108.49       94.67     16.21 o
   2   6   9       60.95       76.15     21.70 o
   4   6   9     1793.02     1643.22     73.76 o
   6   6   9        0.25      -15.77     11.90 o
   8   6   9       84.67       46.64     27.41 o
  10   6   9        3.62       -4.18     20.23 o
  12   6   9       99.42       59.78     16.85 o
  14   6   9      101.98      118.33     17.93 o
 -25   7   9      110.24      127.15     13.11 o
 -23   7   9      635.28      663.81     25.98 o
 -21   7   9      127.38      116.05     16.92 o
 -19   7   9      239.00      263.24     21.86 o
 -17   7   9       31.12       22.79     13.75 o
 -15   7   9        6.13       17.44      8.91 o
 -13   7   9      224.13      245.41     17.23 o
 -11   7   9        0.10        5.44     11.54 o
  -9   7   9       19.68        7.83     12.55 o
  -7   7   9      128.59      145.10     19.97 o
  -5   7   9        4.07        0.28     10.57 o
  -3   7   9      186.85      201.61     22.62 o
  -1   7   9      108.58      112.79     19.13 o
   1   7   9        0.01       23.84     12.88 o
   3   7   9        1.30      -15.32      8.87 o
   5   7   9        2.30       -7.76     12.30 o
   7   7   9       85.65       74.57     17.78 o
   9   7   9      151.79      186.95     27.13 o
 -18   8   9       94.52      129.01     18.12 o
 -16   8   9     1578.28     1660.21     41.25 o
 -14   8   9     3098.36     3235.75     60.90 o
 -12   8   9       90.31       52.39     21.20 o
 -10   8   9      784.21      783.51     32.78 o
  -8   8   9      152.84      189.17     24.00 o
  -6   8   9       82.31       75.70     21.93 o
  -4   8   9        8.63       -2.00     12.47 o
  -2   8   9      385.70      297.17     28.81 o
   0   8   9        8.64        1.43     13.06 o
   2   8   9      270.31      284.94     39.22 o
 -38   0  10       26.95       15.36     14.49 o
 -36   0  10       67.34       63.27     15.15 o
 -34   0  10      297.56      286.06     26.08 o
 -32   0  10        0.47       -6.86      7.95 o
 -30   0  10      804.21      820.70     34.12 o
 -28   0  10    13711.17    13361.26    192.55 o
 -26   0  10    15382.20    14886.12    220.28 o
 -24   0  10       52.22       61.33     12.00 o
 -22   0  10        0.35        7.97      5.76 o
 -20   0  10       77.20      109.32     12.81 o
 -18   0  10      103.09      197.05     12.10 o
 -16   0  10      703.76      739.69     19.19 o
 -14   0  10     2656.78     3538.98     55.89 o
 -12   0  10     7032.38     7510.01     75.90 o
 -10   0  10      165.20      150.07      6.80 o
  -8   0  10      434.85      452.52     13.95 o
  -6   0  10      544.55      614.90     20.82 o
  -4   0  10      565.83      628.35     17.84 o
  -2   0  10     2042.36     2061.21     42.22 o
   0   0  10       28.55       30.45      8.63 o
   2   0  10       13.06       12.50     11.70 o
   4   0  10      200.42      229.78     21.89 o
   6   0  10      757.01      720.53     62.15 o
   8   0  10      141.72      128.25     17.22 o
  10   0  10     7386.60     6985.16    208.45 o
  12   0  10     1171.11      996.26     41.66 o
  14   0  10       55.68       46.36     13.68 o
  16   0  10        7.02        6.43     11.95 o
  18   0  10       43.18       38.84     14.50 o
  20   0  10     1577.87     1704.58     57.32 o
 -39   1  10      244.33      273.97     20.81 o
 -37   1  10      567.72      596.97     20.92 o
 -35   1  10        4.52       14.54      7.88 o
 -33   1  10     1630.32     1664.06     34.08 o
 -31   1  10       17.24       16.58      7.97 o
 -29   1  10      965.25      932.17     24.56 o
 -27   1  10     1992.09     1994.08     30.15 o
 -25   1  10      736.72      698.42     23.94 o
 -23   1  10     3564.29     3528.89     43.15 o
 -21   1  10        0.78        3.81      3.61 o
 -19   1  10      259.36      234.32      8.25 o
 -17   1  10     5290.70     5324.13     57.46 o
 -15   1  10     1112.95     1123.37     17.93 o
 -13   1  10      844.82      890.66     13.24 o
 -11   1  10        8.06        1.62      2.37 o
  -9   1  10     2515.77     2668.07     34.47 o
  -7   1  10      216.42      167.84      7.71 o
  -5   1  10     1958.70     1776.18     24.77 o
  -3   1  10      215.55      164.79      6.65 o
  -1   1  10      748.79      658.25     14.87 o
   1   1  10      302.05      356.43     18.68 o
   3   1  10      719.01      551.92     17.59 o
   5   1  10      237.48      224.01     16.37 o
   7   1  10      991.17     1004.96     26.84 o
   9   1  10      139.28      136.31     12.95 o
  11   1  10       18.03        9.78      8.11 o
  13   1  10        2.77       12.36      9.08 o
  15   1  10      141.35      129.63     12.39 o
  17   1  10        0.04        0.05      8.82 o
  19   1  10       53.10       51.19     12.44 o
  21   1  10      138.90      181.90     15.96 o
 -38   2  10      572.15      680.61     22.90 o
 -36   2  10        5.04       21.71      8.54 o
 -34   2  10       41.37       32.74      8.97 o
 -32   2  10      323.33      361.83     16.58 o
 -30   2  10     4057.14     3948.63     56.07 o
 -28   2  10      913.22      872.35     24.09 o
 -26   2  10      624.61      625.83     16.55 o
 -24   2  10     8411.83     7931.81     84.86 o
 -22   2  10      384.99      392.58     13.81 o
 -20   2  10      441.96      340.90     12.07 o
 -18   2  10       29.04       36.73      5.34 o
 -16   2  10      108.51      171.57      7.83 o
 -14   2  10      882.30      839.15     13.78 o
 -12   2  10     1315.83     1120.25     16.34 o
 -10   2  10     1336.03     1392.73     20.48 o
  -8   2  10      659.29      634.21     14.68 o
  -6   2  10       19.67       20.70      5.55 o
  -4   2  10      738.08      653.91     14.04 o
  -2   2  10       22.60       35.82      4.84 o
   0   2  10      208.73      221.48      8.71 o
   2   2  10       45.87       52.85      6.34 o
   4   2  10       42.72       46.11      6.61 o
   6   2  10        8.70       16.37      5.78 o
   8   2  10     2727.75     2465.58     54.69 o
  10   2  10        9.96       19.21      8.74 o
  12   2  10     1295.76     1301.06     34.53 o
  14   2  10     1539.05     1439.53     30.48 o
  16   2  10       72.49       97.32     12.77 o
  18   2  10       15.70       16.63     10.32 o
  20   2  10      214.18      214.85     18.60 o
 -37   3  10      144.64      167.71     19.11 o
 -35   3  10        7.22       22.50      8.74 o
 -33   3  10       76.67      119.98     11.81 o
 -31   3  10     1196.13     1171.00     26.95 o
 -29   3  10     1442.93     1410.99     26.44 o
 -27   3  10      636.75      624.09     16.98 o
 -25   3  10        4.03        3.49      5.15 o
 -23   3  10      301.49      326.65     12.94 o
 -21   3  10      581.02      543.16     17.62 o
 -19   3  10     2346.05     2275.72     34.21 o
 -17   3  10     1232.99     1366.86     20.83 o
 -15   3  10       83.10       99.84      7.13 o
 -13   3  10        8.68       11.73      7.09 o
 -11   3  10       13.21       20.51      4.18 o
  -9   3  10     1046.36      976.76     17.54 o
  -7   3  10        0.09       -4.02      3.68 o
  -5   3  10      750.11      757.02     18.95 o
  -3   3  10      218.45      215.99     10.11 o
  -1   3  10      461.63      416.03     13.57 o
   1   3  10       40.29       21.66      6.15 o
   3   3  10      862.64      801.21     21.95 o
   5   3  10      145.20      157.25     10.84 o
   7   3  10     1162.65     1114.11     24.98 o
   9   3  10       64.00       50.08      8.11 o
  11   3  10        0.65        5.99      8.49 o
  13   3  10      155.97      165.45     15.12 o
  15   3  10       15.66        5.31     10.43 o
  17   3  10      112.43      107.62     14.13 o
  19   3  10       82.49      141.47     16.77 o
 -36   4  10      733.79      798.96     32.73 o
 -34   4  10     3502.64     3696.85     75.35 o
 -32   4  10      905.29      910.19     25.34 o
 -30   4  10       53.99       50.50      9.60 o
 -28   4  10       43.74       32.50      7.32 o
 -26   4  10       90.27       80.46      8.31 o
 -24   4  10        0.00        8.72      5.31 o
 -22   4  10     7106.32     6895.76     76.38 o
 -20   4  10     5041.67     4844.34     57.03 o
 -18   4  10      552.59      632.48     18.81 o
 -16   4  10      139.32      127.99      9.53 o
 -14   4  10       71.50       52.10      6.18 o
 -12   4  10      124.21       87.57      6.83 o
 -10   4  10        0.67        9.16      4.25 o
  -8   4  10     2451.82     2446.44     33.11 o
  -6   4  10       31.89       24.40      6.46 o
  -4   4  10        5.68        8.37      5.49 o
  -2   4  10      347.78      306.75     40.76 o
   0   4  10       23.13       27.44     11.92 o
   2   4  10       16.96       21.86      7.75 o
   4   4  10     4188.64     3833.85     62.80 o
   6   4  10      896.47      829.13     24.92 o
   8   4  10      415.24      437.83     17.21 o
  10   4  10      841.40      769.24     37.01 o
  12   4  10        0.25        5.64      7.12 o
  14   4  10      249.36      218.74     17.65 o
  16   4  10      249.40      225.52     19.21 o
  18   4  10      160.63      133.42     21.12 o
 -33   5  10      381.00      419.86     21.05 o
 -31   5  10      351.84      401.47     20.10 o
 -29   5  10      150.68      157.94     13.28 o
 -27   5  10      241.78      247.65     15.33 o
 -25   5  10       42.44       46.05      8.56 o
 -23   5  10     1851.49     1986.94     39.15 o
 -21   5  10        4.37       16.79      6.40 o
 -19   5  10      402.52      421.93     14.26 o
 -17   5  10     1866.32     1920.10     30.05 o
 -15   5  10       94.43       81.66      8.29 o
 -13   5  10       39.84       30.64      5.78 o
 -11   5  10      128.38      168.13     10.24 o
  -9   5  10      490.28      493.32     22.74 o
  -7   5  10      416.94      446.21     22.33 o
  -5   5  10      198.47      192.08     19.33 o
  -3   5  10      882.96      880.91     59.61 o
  -1   5  10        5.20      -10.58     11.12 o
   1   5  10      259.57      282.44     25.76 o
   3   5  10       26.10       20.13     12.11 o
   5   5  10     1372.63     1307.57    118.30 o
   7   5  10       82.31       80.76     26.69 o
   9   5  10       11.80       26.26     11.62 o
  11   5  10      107.96       85.76     10.97 o
  13   5  10       40.38       35.52     12.28 o
  15   5  10      342.20      438.16     22.41 o
 -30   6  10       39.62       71.05     15.20 o
 -28   6  10        0.40        8.20      8.15 o
 -26   6  10      142.81      135.40     15.47 o
 -24   6  10      161.31      182.13     13.91 o
 -22   6  10      113.89      138.38     12.26 o
 -20   6  10      637.31      710.40     23.68 o
 -18   6  10     1924.68     2007.19     40.10 o
 -16   6  10      565.46      570.72     21.46 o
 -14   6  10      121.95      133.41     12.93 o
 -12   6  10       26.93        7.01     11.08 o
 -10   6  10      307.75      274.70     23.71 o
  -8   6  10       44.99       28.95     11.35 o
  -6   6  10      136.60      125.68     17.55 o
  -4   6  10       17.90        0.64      9.94 o
  -2   6  10       51.68       38.47     29.69 o
   0   6  10        8.33        4.30     10.29 o
   2   6  10      896.31      905.51     53.70 o
   4   6  10        8.67       15.84     16.02 o
   6   6  10      586.72      497.62     41.75 o
   8   6  10      141.47      131.32     21.12 o
  10   6  10      266.97      266.67     37.98 o
  12   6  10        6.83        1.04     16.73 o
 -25   7  10      117.58      126.84     18.89 o
 -23   7  10        0.86        5.29      9.56 o
 -21   7  10      264.24      298.49     36.83 o
 -19   7  10       14.17        3.18      9.64 o
 -17   7  10       49.47       52.79     12.03 o
 -15   7  10      958.83     1015.25     30.01 o
 -13   7  10       11.87       16.07     11.10 o
 -11   7  10      114.68      111.00     18.40 o
  -9   7  10       35.35       36.99     14.45 o
  -7   7  10       52.49       55.21     18.00 o
  -5   7  10        3.36        8.89     11.92 o
  -3   7  10       15.57       14.03     13.25 o
  -1   7  10      215.07      227.71     39.26 o
   1   7  10        6.39        5.50     11.70 o
   3   7  10       44.66       41.83     12.78 o
   5   7  10       25.17       -0.52     14.43 o
   7   7  10       79.05       91.84     20.73 o
 -18   8  10       92.68      106.50     16.47 o
 -16   8  10      650.27      657.85     29.93 o
 -14   8  10     2565.95     2552.20     77.71 o
 -12   8  10      181.62      131.74     18.47 o
 -10   8  10      275.02      239.98     41.07 o
  -8   8  10        0.68       10.88     13.52 o
  -6   8  10       28.61       14.08     16.65 o
  -4   8  10       77.13      111.76     25.84 o
  -2   8  10       30.98       27.97     18.78 o
   0   8  10     1393.15     1358.46     73.69 o
 -39   1  11      248.31      312.39     20.97 o
 -37   1  11       25.72       44.52      9.78 o
 -35   1  11       56.93       51.06      9.17 o
 -33   1  11       25.20       15.12      7.15 o
 -31   1  11      348.65      332.31     24.62 o
 -29   1  11      236.68      233.54     15.60 o
 -27   1  11       82.97      101.80      9.32 o
 -25   1  11     1309.20     1280.96     25.43 o
 -23   1  11      660.45      596.85     16.72 o
 -21   1  11      155.38      125.38      8.07 o
 -19   1  11        7.32        6.58      6.10 o
 -17   1  11       88.65      104.46      6.99 o
 -15   1  11       72.95       65.03      5.11 o
 -13   1  11      233.18      196.21      7.02 o
 -11   1  11        3.05        9.86      2.43 o
  -9   1  11      211.71      211.73      8.11 o
  -7   1  11      980.74      961.07     18.16 o
  -5   1  11      578.31      532.01     12.12 o
  -3   1  11     1286.55     1391.63     31.01 o
  -1   1  11       18.32       16.88      3.86 o
   1   1  11       52.85       71.64      8.26 o
   3   1  11      525.52      503.44     22.12 o
   5   1  11       32.37       25.11      7.67 o
   7   1  11      717.00      678.52     22.63 o
   9   1  11       93.27       78.39     11.27 o
  11   1  11      197.32      152.45     15.12 o
  13   1  11      125.56      123.28     14.96 o
  15   1  11      150.91      149.72     14.38 o
  17   1  11      228.79      194.74     15.21 o
  19   1  11       15.08       10.53     10.16 o
 -38   2  11      847.73      870.91     36.24 o
 -36   2  11      149.11      156.51     13.47 o
 -34   2  11       25.95       38.14      8.92 o
 -32   2  11     2037.24     2001.99     36.37 o
 -30   2  11     1406.31     1356.55     28.49 o
 -28   2  11      102.72      121.79     10.59 o
 -26   2  11     3371.36     3288.99     43.37 o
 -24   2  11     2011.26     2010.21     30.49 o
 -22   2  11      214.94      208.94     13.81 o
 -20   2  11      268.84      258.87     11.05 o
 -18   2  11       53.24       54.96      6.86 o
 -16   2  11      496.27      514.64     13.52 o
 -14   2  11      183.66      170.62      7.06 o
 -12   2  11        2.57        2.51      3.41 o
 -10   2  11       74.10       47.02      4.82 o
  -8   2  11      343.41      315.99     15.40 o
  -6   2  11     1367.90     1254.10     25.06 o
  -4   2  11      549.07      572.99     13.73 o
  -2   2  11     1065.35     1132.66     18.73 o
   0   2  11     4744.26     4885.80     59.76 o
   2   2  11       94.13       72.55      7.55 o
   4   2  11      417.17      419.09     17.06 o
   6   2  11     1186.67      995.08     26.81 o
   8   2  11     1003.00      874.85     30.33 o
  10   2  11        2.71       -1.40      7.81 o
  12   2  11     1211.43     1234.84     34.41 o
  14   2  11      504.91      518.53     21.82 o
  16   2  11      205.34      242.83     18.14 o
  18   2  11      117.34      146.11     16.39 o
 -37   3  11      658.31      710.72     23.36 o
 -35   3  11      436.39      521.63     20.19 o
 -33   3  11       63.75       60.87     10.55 o
 -31   3  11      252.02      258.98     15.07 o
 -29   3  11      860.05      875.98     20.77 o
 -27   3  11      116.32       99.27      8.94 o
 -25   3  11      186.76      182.09     10.93 o
 -23   3  11      385.79      417.80     13.92 o
 -21   3  11      565.11      462.94     14.23 o
 -19   3  11        0.53        1.80      4.63 o
 -17   3  11      320.01      373.54     11.24 o
 -15   3  11      274.20      258.97      9.51 o
 -13   3  11       13.49        8.29      4.46 o
 -11   3  11      692.44      655.16     14.38 o
  -9   3  11       14.73        2.44      4.34 o
  -7   3  11      853.09      890.00     19.30 o
  -5   3  11      711.68      651.20     41.84 o
  -3   3  11       46.15       29.68      7.13 o
  -1   3  11       59.83       45.83      8.14 o
   1   3  11      283.57      281.89     14.03 o
   3   3  11       52.72       55.04      7.51 o
   5   3  11      137.87      123.17     10.29 o
   7   3  11        0.83       10.59      7.60 o
   9   3  11        9.87       -4.89      6.13 o
  11   3  11       84.31       71.64     13.43 o
  13   3  11      399.39      401.27     20.32 o
  15   3  11      391.09      398.44     20.97 o
  17   3  11        5.63       15.20     10.83 o
 -36   4  11      182.02      277.90     19.86 o
 -34   4  11      546.04      527.20     23.86 o
 -32   4  11      253.55      227.42     15.46 o
 -30   4  11      373.40      395.98     16.55 o
 -28   4  11      177.10      171.03     12.14 o
 -26   4  11      157.24      164.03     10.91 o
 -24   4  11       67.94       57.27      7.52 o
 -22   4  11     1580.04     1612.18     40.05 o
 -20   4  11      429.25      421.04     19.60 o
 -18   4  11      308.63      359.06     12.80 o
 -16   4  11       29.87       33.95      5.92 o
 -14   4  11      161.13      227.98     10.75 o
 -12   4  11       15.92       18.98      5.47 o
 -10   4  11     3281.14     3251.54     49.87 o
  -8   4  11      737.77      678.33     15.16 o
  -6   4  11       45.89       22.49      6.79 o
  -4   4  11      715.74      725.17     20.68 o
  -2   4  11       93.80       79.00     15.16 o
   0   4  11      115.04      116.72     20.32 o
   2   4  11      969.74     1099.04     41.66 o
   4   4  11      523.62      479.63     23.69 o
   6   4  11       22.87       21.18     10.83 o
   8   4  11       55.85       58.32      9.42 o
  10   4  11      137.42      146.24     19.63 o
  12   4  11       64.53       69.40     11.83 o
  14   4  11     1526.85     1575.43     36.83 o
  16   4  11      424.31      463.55     30.78 o
 -33   5  11     1663.47     1833.50     38.20 o
 -31   5  11       44.88       55.40     10.98 o
 -29   5  11      432.35      408.30     19.01 o
 -27   5  11       80.76       64.97      9.88 o
 -25   5  11      499.80      453.98     20.71 o
 -23   5  11      218.28      247.46     14.79 o
 -21   5  11        0.61        1.70      5.38 o
 -19   5  11      731.97      797.62     18.98 o
 -17   5  11       39.15       28.07      6.30 o
 -15   5  11      324.47      311.86     12.92 o
 -13   5  11       31.31       25.63      5.85 o
 -11   5  11      389.24      401.53     23.15 o
  -9   5  11      505.42      533.42     23.81 o
  -7   5  11      222.05      198.39     18.15 o
  -5   5  11      343.32      375.97     21.06 o
  -3   5  11      124.60      145.35     15.81 o
  -1   5  11      167.41      204.40     22.23 o
   1   5  11      385.12      381.50     29.68 o
   3   5  11      428.50      434.37     63.03 o
   5   5  11        4.42        4.47     12.26 o
   7   5  11        7.18        9.31     13.18 o
   9   5  11      247.34      196.87     24.02 o
  11   5  11        0.67       -4.08     13.02 o
  13   5  11      249.51      266.03     24.11 o
 -30   6  11      305.11      279.13     17.63 o
 -28   6  11        6.36       -5.22      7.73 o
 -26   6  11        2.77        3.49      7.97 o
 -24   6  11      201.01      220.09     14.72 o
 -22   6  11       75.60       72.55     10.00 o
 -20   6  11      959.35      989.17     28.32 o
 -18   6  11     1549.63     1591.72     36.58 o
 -16   6  11      115.61      107.69     12.33 o
 -14   6  11      395.26      376.09     22.87 o
 -12   6  11      909.45      866.80     37.45 o
 -10   6  11        0.21       13.88     11.29 o
  -8   6  11       49.18       49.10     13.81 o
  -6   6  11       33.79       25.01     12.46 o
  -4   6  11       47.07       43.53     13.27 o
  -2   6  11       38.00       33.22     13.09 o
   0   6  11      872.01      902.11     39.39 o
   2   6  11     1043.95      966.86     56.63 o
   4   6  11      668.16      709.27     49.26 o
   6   6  11      465.44      485.22     42.87 o
   8   6  11        0.82       15.51     15.00 o
  10   6  11      168.86      175.56     39.84 o
 -25   7  11       53.17       49.74     11.87 o
 -23   7  11      706.51      800.94     28.02 o
 -21   7  11      227.03      184.60     19.47 o
 -19   7  11       31.47       27.03     10.30 o
 -17   7  11      595.32      613.92     24.27 o
 -15   7  11      689.68      737.28     31.36 o
 -13   7  11        0.00       17.73     11.90 o
 -11   7  11      245.75      232.85     35.19 o
  -9   7  11       90.09      104.01     18.70 o
  -7   7  11      126.63       80.73     17.23 o
  -5   7  11       17.85       14.49     13.02 o
  -3   7  11      119.68      124.36     19.92 o
  -1   7  11      166.81      159.18     21.16 o
   1   7  11        7.73        2.68     11.89 o
   3   7  11        3.03        4.31     17.84 o
   5   7  11        0.44       -5.83     22.52 o
 -14   8  11       32.43       46.97     18.47 o
 -12   8  11      186.89      204.63     45.08 o
 -10   8  11      412.68      441.25     48.05 o
  -8   8  11        0.13        7.96     18.15 o
  -6   8  11        5.45       34.99     21.22 o
 -38   0  12       17.85       23.30     14.42 o
 -36   0  12       37.69       38.45     42.02 o
 -34   0  12      875.40      850.80     37.72 o
 -32   0  12        0.20        7.43     12.15 o
 -30   0  12     1834.42     1694.91     50.59 o
 -28   0  12     1249.83     1206.51     42.14 o
 -26   0  12      961.03      955.41     36.84 o
 -24   0  12     1324.77     1329.10     62.02 o
 -22   0  12      511.77      413.90     34.24 o
 -20   0  12      165.64      140.43     17.77 o
 -18   0  12      764.08      989.79     31.48 o
 -16   0  12     3300.44     3287.55     67.92 o
 -14   0  12      400.75      402.60     13.44 o
 -12   0  12      861.94      817.37     15.60 o
 -10   0  12     3032.39     2937.57     45.74 o
  -8   0  12     1546.87     1399.68     33.72 o
  -6   0  12    16807.14    16496.06    385.58 o
  -4   0  12    23697.61    23174.64    326.66 o
  -2   0  12      647.13      607.68     20.33 o
   0   0  12        4.79       27.01     14.56 o
   2   0  12       32.46        2.38      5.99 o
   4   0  12      487.50      550.68     27.86 o
   6   0  12      351.20      313.47     33.40 o
   8   0  12     4224.19     3572.33    159.07 o
  10   0  12     1931.39     1751.80     58.62 o
  12   0  12       37.52       63.13     17.24 o
  14   0  12     1306.21     1309.33     46.98 o
  16   0  12        3.14       29.72     15.11 o
  18   0  12     1777.04     1883.47     66.46 o
 -39   1  12      610.10      644.67     25.66 o
 -37   1  12      200.11      223.60     17.62 o
 -35   1  12      789.01      708.27     24.80 o
 -33   1  12        9.21        2.79      7.12 o
 -31   1  12     1085.17     1121.97     25.61 o
 -29   1  12     3764.02     3727.92     52.95 o
 -27   1  12      331.23      351.46     15.32 o
 -25   1  12     2911.65     2653.64     39.99 o
 -23   1  12     1178.16     1092.50     22.65 o
 -21   1  12       58.77       68.57      9.28 o
 -19   1  12        4.47        3.51      4.30 o
 -17   1  12      248.60      234.21      9.76 o
 -15   1  12      210.98      201.45     10.29 o
 -13   1  12      346.86      339.96      9.35 o
 -11   1  12      799.23      760.43     12.18 o
  -9   1  12     1093.63     1080.26     16.28 o
  -7   1  12     1171.90     1070.65     34.18 o
  -5   1  12     6147.33     6163.44     81.88 o
  -3   1  12      546.70      550.94     14.27 o
  -1   1  12        1.25       13.55      5.13 o
   1   1  12       14.34       27.45      8.38 o
   3   1  12        0.33       -1.19      6.52 o
   5   1  12     2962.37     2703.69     87.24 o
   7   1  12      319.49      248.11     17.53 o
   9   1  12      203.31      192.85     15.81 o
  11   1  12      347.28      373.70     20.33 o
  13   1  12        4.61       25.60     11.64 o
  15   1  12        2.33       -6.42      9.00 o
  17   1  12       10.17        9.24     10.15 o
 -38   2  12       76.02      109.95     18.38 o
 -36   2  12      150.34      133.09     15.74 o
 -34   2  12        2.42        6.89     11.71 o
 -32   2  12     1082.70     1095.60     48.33 o
 -30   2  12      262.28      286.22     15.18 o
 -28   2  12      605.59      614.08     19.36 o
 -26   2  12       50.52       71.82      7.90 o
 -24   2  12     1039.56     1021.22     20.52 o
 -22   2  12      381.86      290.38     12.24 o
 -20   2  12      447.67      459.90     13.41 o
 -18   2  12      145.71      186.79      8.83 o
 -16   2  12     2237.02     2083.59     25.35 o
 -14   2  12      410.19      431.59      9.86 o
 -12   2  12       39.25       27.15      5.12 o
 -10   2  12     2328.54     2324.28     34.72 o
  -8   2  12     2379.17     2179.20     33.11 o
  -6   2  12     1618.28     1627.47     35.27 o
  -4   2  12      462.41      459.96     14.45 o
  -2   2  12     6687.45     6503.67     90.77 o
   0   2  12     1578.95     1727.00     33.85 o
   2   2  12        6.71        5.86      6.38 o
   4   2  12     1000.45      831.20     24.17 o
   6   2  12     1438.22     1169.98     30.38 o
   8   2  12        0.42       -0.18      5.96 o
  10   2  12        6.79        9.87      8.92 o
  12   2  12     1513.66     1436.28     38.59 o
  14   2  12      551.97      574.51     23.44 o
  16   2  12      429.69      514.54     24.54 o
 -37   3  12       14.92       31.30      9.75 o
 -35   3  12      719.14      827.93     24.01 o
 -33   3  12       60.21       42.30     12.77 o
 -31   3  12      986.99      995.21     26.04 o
 -29   3  12     1107.67     1009.44     22.24 o
 -27   3  12      159.45      149.91     10.56 o
 -25   3  12      617.23      528.70     15.65 o
 -23   3  12     2155.76     2117.41     32.00 o
 -21   3  12        1.32        1.44      5.05 o
 -19   3  12      318.50      292.76     11.27 o
 -17   3  12       54.95       40.68      5.49 o
 -15   3  12      150.33      143.95      9.03 o
 -13   3  12        1.86        3.13      4.04 o
 -11   3  12     1134.84     1092.21     22.37 o
  -9   3  12       82.63       93.95      8.27 o
  -7   3  12      577.56      564.23     15.94 o
  -5   3  12     2969.49     2984.60     55.71 o
  -3   3  12      473.61      542.31     20.41 o
  -1   3  12      553.26      505.21     22.66 o
   1   3  12       23.99       30.83      7.64 o
   3   3  12      957.50      865.14     24.66 o
   5   3  12        7.13       17.97     10.75 o
   7   3  12      352.76      361.06     19.44 o
   9   3  12       49.17       36.29     11.55 o
  11   3  12      400.63      364.46     27.86 o
  13   3  12      159.68      121.60     14.20 o
  15   3  12        1.33        7.22      9.70 o
 -34   4  12     1006.99     1023.57     30.51 o
 -32   4  12      118.54      142.98     13.03 o
 -30   4  12        0.00       11.46      6.89 o
 -28   4  12      100.57      103.12      9.81 o
 -26   4  12      357.33      307.85     14.34 o
 -24   4  12       92.24      113.98      9.39 o
 -22   4  12      227.67      239.59     12.16 o
 -20   4  12      263.77      273.96     11.79 o
 -18   4  12     1450.24     1442.58     24.89 o
 -16   4  12      948.54      958.23     24.15 o
 -14   4  12      904.54      915.92     21.68 o
 -12   4  12     2011.46     1980.42     33.50 o
 -10   4  12      789.61      860.81     35.94 o
  -8   4  12     2360.23     2356.13     36.79 o
  -6   4  12      163.34      178.74     17.15 o
  -4   4  12      761.67      784.06     73.00 o
  -2   4  12       15.07       31.21     13.15 o
   0   4  12     3713.56     3932.26    125.61 o
   2   4  12     4076.61     4124.94     98.38 o
   4   4  12      745.37      630.93     29.94 o
   6   4  12       95.07       87.16     12.04 o
   8   4  12        6.34       15.18     12.79 o
  10   4  12        2.00       19.83     17.21 o
  12   4  12       77.71      109.90     16.12 o
  14   4  12      220.13      216.23     23.18 o
 -33   5  12        2.29       -5.72     13.19 o
 -31   5  12        7.08       19.09      9.02 o
 -29   5  12      113.72       85.57     15.74 o
 -27   5  12       15.48       19.51      8.38 o
 -25   5  12       73.10       68.76     10.03 o
 -23   5  12      398.40      366.19     14.93 o
 -21   5  12      625.08      607.07     17.10 o
 -19   5  12      410.61      401.47     14.48 o
 -17   5  12       60.39       58.33      7.62 o
 -15   5  12       19.72       19.97      7.09 o
 -13   5  12        3.33       -9.06      5.66 o
 -11   5  12     1306.28     1396.61     39.17 o
  -9   5  12      193.84      150.64     16.04 o
  -7   5  12      272.56      278.16     20.02 o
  -5   5  12     1252.99     1370.63     60.87 o
  -3   5  12        5.82       25.30     10.18 o
  -1   5  12     1200.67     1228.18    132.47 o
   1   5  12        0.20       -8.21     11.41 o
   3   5  12      167.29      230.10     25.34 o
   5   5  12      636.19      710.48     96.86 o
   7   5  12       52.19       42.04     13.39 o
   9   5  12       41.85        7.18     13.22 o
  11   5  12      513.09      543.23     54.74 o
 -28   6  12        0.98       -2.66      7.97 o
 -26   6  12       23.86       30.02      9.22 o
 -24   6  12      290.14      250.80     18.64 o
 -22   6  12      330.10      322.06     17.26 o
 -20   6  12      114.58      124.83     13.70 o
 -18   6  12      351.70      346.23     20.04 o
 -16   6  12      254.80      310.18     31.59 o
 -14   6  12     1020.24     1063.08     87.65 o
 -12   6  12      307.02      303.86     26.01 o
 -10   6  12      767.42      722.27     34.68 o
  -8   6  12       88.46       68.27     14.73 o
  -6   6  12        2.27       -1.12     10.60 o
  -4   6  12       36.18       36.91     13.92 o
  -2   6  12      164.27      138.01     23.00 o
   0   6  12      630.86      583.41     32.48 o
   2   6  12      613.96      472.94     42.27 o
   4   6  12     1965.89     1833.64     82.15 o
   6   6  12      396.45      358.51     43.64 o
 -23   7  12       71.64       60.65     12.66 o
 -21   7  12       62.60       84.73     15.07 o
 -19   7  12      118.34      107.00     16.97 o
 -17   7  12       60.39       53.54     17.02 o
 -15   7  12      589.99      637.53     44.90 o
 -13   7  12      128.88      146.17     47.26 o
 -11   7  12        0.41        4.66     12.30 o
  -9   7  12        6.09        4.23     12.64 o
  -7   7  12       66.39       50.92     15.59 o
  -5   7  12       39.53       71.08     16.37 o
  -3   7  12      114.63      139.54     21.10 o
  -1   7  12      213.26      196.36     24.25 o
   1   7  12       86.09      107.14     28.24 o
 -39   1  13        0.44       -6.39      9.29 o
 -37   1  13        0.94        3.93      8.91 o
 -35   1  13        0.05       -0.47      8.58 o
 -33   1  13      265.93      326.90     23.17 o
 -31   1  13        2.78        6.26      8.04 o
 -29   1  13      545.35      475.30     19.21 o
 -27   1  13      149.76      129.40     11.76 o
 -25   1  13       57.56       57.46      9.06 o
 -23   1  13        0.53        5.50      5.69 o
 -21   1  13       70.21       50.10      6.68 o
 -19   1  13       18.27       19.84      6.55 o
 -17   1  13      735.30      723.88     15.39 o
 -15   1  13      448.32      417.86     10.78 o
 -13   1  13      311.82      291.35      9.02 o
 -11   1  13      242.09      237.55      8.51 o
  -9   1  13      519.99      509.07     11.41 o
  -7   1  13      104.53      111.78      7.98 o
  -5   1  13     1497.03     1552.32     56.16 o
  -3   1  13      321.31      331.61     12.17 o
  -1   1  13      307.10      321.72     14.46 o
   1   1  13       47.12       37.04      8.25 o
   3   1  13      344.96      305.94     16.50 o
   5   1  13        0.77       16.05      8.04 o
   7   1  13     1566.36     1412.03     35.31 o
   9   1  13      156.03      108.57     15.66 o
  11   1  13       54.01       47.69     11.77 o
  13   1  13       33.12       38.25     10.93 o
  15   1  13      291.05      376.66     20.35 o
 -38   2  13       83.89       59.84     12.33 o
 -36   2  13       24.61       29.50     10.17 o
 -34   2  13       66.67       82.17     12.55 o
 -32   2  13       86.16       93.46     11.08 o
 -30   2  13      293.35      326.47     19.27 o
 -28   2  13        3.21       -0.96      6.12 o
 -26   2  13      409.23      408.02     14.13 o
 -24   2  13       84.68       91.22      8.28 o
 -22   2  13     1561.61     1322.98     23.40 o
 -20   2  13        4.73       16.22      5.22 o
 -18   2  13       10.27        1.73      4.29 o
 -16   2  13      372.40      296.76      9.74 o
 -14   2  13       25.61       15.70      4.07 o
 -12   2  13       17.60       26.45      6.57 o
 -10   2  13     8941.35     8885.16    110.98 o
  -8   2  13     9295.26     9542.08    109.15 o
  -6   2  13      113.28      154.69     15.53 o
  -4   2  13     3724.77     3762.51     85.59 o
  -2   2  13     2584.98     2331.97     45.86 o
   0   2  13      692.72      665.94     24.65 o
   2   2  13       79.01      116.54     13.64 o
   4   2  13      887.53      721.44     26.03 o
   6   2  13        1.27        6.28      8.30 o
   8   2  13      430.56      419.13     29.82 o
  10   2  13       34.52       62.77     12.63 o
  12   2  13      106.25       88.71     14.12 o
  14   2  13      631.29      646.38     25.26 o
 -37   3  13       77.91      110.92     12.27 o
 -35   3  13       29.96       43.81      9.63 o
 -33   3  13       47.43       68.22     10.31 o
 -31   3  13       36.89       33.39      8.19 o
 -29   3  13        4.84        2.86      5.95 o
 -27   3  13       86.35       97.67      9.16 o
 -25   3  13       29.89       24.03      6.41 o
 -23   3  13      784.36      764.55     18.22 o
 -21   3  13       23.86       24.64      5.91 o
 -19   3  13      242.53      284.11     11.20 o
 -17   3  13      740.13      689.13     14.42 o
 -15   3  13      196.37      205.89      9.13 o
 -13   3  13      407.94      368.33     14.01 o
 -11   3  13     1237.13     1269.93     26.49 o
  -9   3  13       25.89       22.45      5.85 o
  -7   3  13      307.24      325.60     13.16 o
  -5   3  13      982.67     1084.21     63.54 o
  -3   3  13      328.12      374.01     14.33 o
  -1   3  13      177.73      151.81     13.21 o
   1   3  13      158.41      146.56     14.95 o
   3   3  13      818.42      703.88     28.15 o
   5   3  13       13.37        9.32     11.09 o
   7   3  13     1124.48     1112.94     38.48 o
   9   3  13      186.84      214.84     27.94 o
  11   3  13       85.26       50.75     20.11 o
  13   3  13        0.23        3.87     12.17 o
 -34   4  13      152.75      167.42     16.55 o
 -32   4  13       57.91       50.03      8.85 o
 -30   4  13      508.97      545.80     17.84 o
 -28   4  13       27.32       21.06      7.01 o
 -26   4  13        0.50        4.57      6.02 o
 -24   4  13       26.79       31.33      6.68 o
 -22   4  13      107.56      103.77      9.02 o
 -20   4  13       45.90       29.81      5.98 o
 -18   4  13      262.78      309.88     11.96 o
 -16   4  13      613.89      643.68     18.67 o
 -14   4  13       21.46       24.36      7.12 o
 -12   4  13     3310.64     3448.61     50.03 o
 -10   4  13     1328.42     1416.63     30.01 o
  -8   4  13        9.04       12.16      9.18 o
  -6   4  13       50.73       52.39     26.04 o
  -4   4  13      236.89      262.27     24.12 o
  -2   4  13      501.00      592.21     40.01 o
   0   4  13     2269.75     2465.30    161.26 o
   2   4  13        0.07       15.23      9.74 o
   4   4  13        1.48       11.00     14.17 o
   6   4  13       89.61       91.30     16.09 o
   8   4  13        1.05       20.30     17.80 o
  10   4  13      583.23      651.60     41.72 o
 -31   5  13       10.65       10.92      8.57 o
 -29   5  13      220.74      247.55     19.50 o
 -27   5  13       25.52        9.20      7.99 o
 -25   5  13      209.08      186.40     12.24 o
 -23   5  13        4.58        2.73      6.09 o
 -21   5  13      286.29      275.17     12.72 o
 -19   5  13      209.86      215.91     12.23 o
 -17   5  13      431.58      413.54     18.23 o
 -15   5  13       67.57       59.54      8.51 o
 -13   5  13        6.05        8.64      7.66 o
 -11   5  13      512.57      472.63     23.82 o
  -9   5  13       32.32       31.08     10.96 o
  -7   5  13       22.55        3.06      9.33 o
  -5   5  13       24.32       18.19     10.04 o
  -3   5  13      925.83     1035.32     53.86 o
  -1   5  13      616.79      635.19     54.56 o
   1   5  13      360.96      384.66     34.63 o
   3   5  13       70.20       92.35     19.04 o
   5   5  13      136.15      142.73     17.07 o
   7   5  13      171.07      213.62     26.83 o
   9   5  13      119.87       81.39     27.73 o
 -28   6  13        3.40       -4.03      7.65 o
 -26   6  13        8.56       19.65      9.62 o
 -24   6  13       19.47       19.61      8.43 o
 -22   6  13       16.62       19.49      9.43 o
 -20   6  13      485.40      459.89     26.05 o
 -18   6  13      388.28      393.39     37.63 o
 -16   6  13     1886.24     1916.22     52.96 o
 -14   6  13     5814.52     6058.83    129.82 o
 -12   6  13       59.99       45.60     13.96 o
 -10   6  13       76.96       96.80     15.35 o
  -8   6  13       71.79       79.83     14.41 o
  -6   6  13        1.00       18.64     11.34 o
  -4   6  13      104.81      104.81     18.02 o
  -2   6  13      199.37      214.96     23.83 o
   0   6  13        3.73        7.88     12.12 o
   2   6  13     2786.10     2761.26    106.20 o
   4   6  13      694.68      575.99     47.89 o
 -21   7  13       47.39       55.97     18.87 o
 -19   7  13        0.20       -0.14     19.73 o
 -17   7  13       77.45       48.74     18.42 o
 -15   7  13       88.44       69.55     16.29 o
 -13   7  13        0.25        1.71     14.24 o
 -11   7  13       66.23       22.54     18.25 o
  -9   7  13       89.16       68.38     17.52 o
  -7   7  13      142.83       96.26     24.35 o
  -5   7  13       97.86       69.79     18.15 o
  -3   7  13      734.64      669.61     51.50 o
 -38   0  14        1.60       18.21     13.71 o
 -36   0  14      123.88      138.39     21.58 o
 -34   0  14      544.54      516.04     31.06 o
 -32   0  14     2181.19     2151.84     90.86 o
 -30   0  14      693.91      628.47     37.55 o
 -28   0  14        7.49       -8.23      9.54 o
 -26   0  14      904.28      773.16     31.99 o
 -24   0  14      308.85      310.53     23.39 o
 -22   0  14      514.68      373.70     22.08 o
 -20   0  14     3764.01     2997.34     66.82 o
 -18   0  14     1768.95     1506.71     68.32 o
 -16   0  14      224.96      181.62     13.01 o
 -14   0  14     3838.86     3742.06     70.11 o
 -12   0  14     5605.47     5287.63     89.66 o
 -10   0  14      596.90      502.64     62.05 o
  -8   0  14     9053.74     8501.79    168.67 o
  -6   0  14    24888.71    24742.83    544.48 o
  -4   0  14      478.59      428.43     18.71 o
  -2   0  14     1393.44     1263.07     40.36 o
   0   0  14      698.30      662.54     58.10 o
   2   0  14      556.60      432.41     34.81 o
   4   0  14      394.64      344.74     25.13 o
   6   0  14      508.10      377.88     30.05 o
   8   0  14       13.04        7.89     12.97 o
  10   0  14      104.22      119.96     21.21 o
  12   0  14      122.69       99.69     46.82 o
 -39   1  14      534.45      594.97     26.56 o
 -37   1  14        8.04       17.58      9.62 o
 -35   1  14       15.53       -0.56      8.86 o
 -33   1  14      102.01       79.80     12.02 o
 -31   1  14       48.18       66.18     10.31 o
 -29   1  14      883.04      857.51     31.41 o
 -27   1  14      211.66      197.61     14.39 o
 -25   1  14       32.42       46.69      8.62 o
 -23   1  14     1607.64     1380.31     29.60 o
 -21   1  14     2584.56     2502.07     37.63 o
 -19   1  14        6.54        2.55      4.74 o
 -17   1  14     5876.01     5531.03     60.56 o
 -15   1  14     1139.24     1181.72     18.80 o
 -13   1  14     2386.99     2186.98     33.74 o
 -11   1  14     5299.59     5188.71     53.85 o
  -9   1  14     2338.52     2280.82     28.44 o
  -7   1  14      853.40      742.62     21.86 o
  -5   1  14        7.12       -2.02      5.00 o
  -3   1  14       41.31       54.11      8.34 o
  -1   1  14      787.92      681.71     25.38 o
   1   1  14       11.51       18.20      7.72 o
   3   1  14      163.25      128.85     12.91 o
   5   1  14       33.59       24.22      9.02 o
   7   1  14      295.56      277.84     22.23 o
   9   1  14      193.01      205.31     17.75 o
  11   1  14     1429.69     1634.11     42.76 o
  13   1  14      311.77      313.30     20.67 o
 -38   2  14        0.85        5.82      9.75 o
 -36   2  14      630.13      589.68     23.78 o
 -34   2  14        0.17       11.38      8.41 o
 -32   2  14      314.27      274.21     17.76 o
 -30   2  14     2294.64     2264.88     43.69 o
 -28   2  14      171.58      192.54     14.55 o
 -26   2  14      555.02      529.68     15.93 o
 -24   2  14      323.85      328.47     13.56 o
 -22   2  14        3.52        8.98      5.39 o
 -20   2  14        9.48        3.41      4.84 o
 -18   2  14        4.23       13.36      4.88 o
 -16   2  14      259.61      335.22     11.00 o
 -14   2  14     2692.60     2571.69     37.75 o
 -12   2  14      185.94      178.46      9.86 o
 -10   2  14     7827.89     7929.58     93.86 o
  -8   2  14     5178.26     4954.34     63.59 o
  -6   2  14      282.15      278.77     11.56 o
  -4   2  14     3509.03     3654.62     65.97 o
  -2   2  14     1631.16     1483.89     31.52 o
   0   2  14      344.71      372.99     20.53 o
   2   2  14       63.42       60.68     12.79 o
   4   2  14      580.50      416.46     35.36 o
   6   2  14       46.36       55.61     13.44 o
   8   2  14      411.09      437.00     33.38 o
  10   2  14       47.19       41.00     18.31 o
  12   2  14       47.15       69.79     18.11 o
 -37   3  14      507.95      551.74     25.38 o
 -35   3  14      140.66      140.72     14.84 o
 -33   3  14      325.83      330.97     17.96 o
 -31   3  14      153.10      155.84     12.06 o
 -29   3  14      807.25      781.09     20.19 o
 -27   3  14      375.65      325.77     14.93 o
 -25   3  14       33.40       36.43      7.14 o
 -23   3  14     1416.93     1366.05     24.95 o
 -21   3  14      842.42      762.37     17.89 o
 -19   3  14      319.27      356.24     11.91 o
 -17   3  14     2582.73     2665.72     34.89 o
 -15   3  14       14.81        9.22      5.31 o
 -13   3  14      759.66      751.82     19.39 o
 -11   3  14     1234.75     1239.01     25.29 o
  -9   3  14        0.37       -7.53      4.73 o
  -7   3  14      820.58      797.00     20.03 o
  -5   3  14      151.14      138.17     10.18 o
  -3   3  14     1068.18     1059.99     24.77 o
  -1   3  14      130.25      135.01     17.13 o
   1   3  14      631.97      602.08     30.72 o
   3   3  14      204.03      183.87     18.32 o
   5   3  14      112.05      128.06     16.90 o
   7   3  14       47.09       39.67     14.36 o
   9   3  14      189.93      220.23     35.03 o
  11   3  14      471.41      507.76     43.08 o
 -34   4  14       79.63       75.79     10.29 o
 -32   4  14      480.29      479.25     18.16 o
 -30   4  14        3.23        8.57      6.89 o
 -28   4  14        8.30       20.66      7.15 o
 -26   4  14       25.91       15.13      6.36 o
 -24   4  14      595.01      524.33     16.35 o
 -22   4  14       21.16       26.65      9.16 o
 -20   4  14        5.32        0.59      5.13 o
 -18   4  14        2.22        3.87      5.92 o
 -16   4  14      923.09     1033.23     34.47 o
 -14   4  14     3711.64     3674.36     53.41 o
 -12   4  14     8120.90     7980.67     97.37 o
 -10   4  14      382.70      414.33     15.62 o
  -8   4  14      272.61      288.35     17.97 o
  -6   4  14     1502.43     1502.27     40.28 o
  -4   4  14      185.84      156.11     24.89 o
  -2   4  14     1326.69     1356.97     48.13 o
   0   4  14     5464.58     5334.31    185.61 o
   2   4  14      186.84      152.25     21.00 o
   4   4  14      885.21      806.63     39.99 o
   6   4  14      370.39      377.37     26.83 o
   8   4  14      112.90       99.70     17.89 o
 -31   5  14       94.35      133.71     13.15 o
 -29   5  14        1.03        5.88      7.56 o
 -27   5  14      588.99      597.50     23.30 o
 -25   5  14       56.89       63.93      8.80 o
 -23   5  14       63.97       75.55      8.90 o
 -21   5  14       10.53       -2.22      6.31 o
 -19   5  14      233.57      304.17     25.87 o
 -17   5  14      389.63      400.94     16.49 o
 -15   5  14      118.76      151.13     21.35 o
 -13   5  14      135.41      142.81     14.32 o
 -11   5  14      641.88      640.97     37.51 o
  -9   5  14      420.20      440.92     25.64 o
  -7   5  14        6.34       19.82     10.02 o
  -5   5  14       39.55       60.08     12.77 o
  -3   5  14      225.37      243.05     32.03 o
  -1   5  14        4.58       -1.65     16.87 o
   1   5  14        0.27        7.53     12.61 o
   3   5  14       58.22       67.03     18.08 o
   5   5  14      325.17      358.42     31.65 o
 -26   6  14        2.94        8.89      8.47 o
 -24   6  14      648.58      642.75     21.87 o
 -22   6  14      240.39      260.02     19.27 o
 -20   6  14      167.45      164.53     18.93 o
 -18   6  14      403.79      439.81     21.85 o
 -16   6  14     2100.92     2087.42     52.67 o
 -14   6  14     1709.35     1760.05     95.85 o
 -12   6  14      173.64      184.88     19.46 o
 -10   6  14      121.67       94.99     16.08 o
  -8   6  14       10.69        7.59     11.39 o
  -6   6  14      497.79      489.54     34.82 o
  -4   6  14       74.71       64.57     14.54 o
  -2   6  14      760.91      723.23     56.52 o
   0   6  14      365.17      356.68     29.37 o
   2   6  14     1413.94     1340.87     70.73 o
 -19   7  14      350.28      426.27     35.93 o
 -17   7  14      251.13      285.20     24.18 o
 -15   7  14       15.43       10.32     11.91 o
 -13   7  14      232.73      340.77     30.84 o
 -11   7  14      507.11      498.89     42.26 o
  -9   7  14       28.36       47.53     21.72 o
  -7   7  14       51.89       76.11     25.90 o
 -37   1  15      774.77      774.83     27.08 o
 -35   1  15       33.93       51.34     10.72 o
 -33   1  15       60.21       44.53     10.51 o
 -31   1  15      210.08      224.19     16.17 o
 -29   1  15        6.08        1.72      7.34 o
 -27   1  15      199.01      169.32     13.75 o
 -25   1  15        5.73        7.91      7.30 o
 -23   1  15      199.66      173.72     12.92 o
 -21   1  15      445.78      369.14     14.03 o
 -19   1  15        1.87        7.29      4.89 o
 -17   1  15      323.37      347.07     13.10 o
 -15   1  15      209.85      220.75     10.47 o
 -13   1  15     1034.20     1000.25     18.73 o
 -11   1  15      162.73      161.76     10.00 o
  -9   1  15       93.77       99.88      8.61 o
  -7   1  15        0.46        5.46      5.93 o
  -5   1  15        0.02       -6.04      5.08 o
  -3   1  15       30.81       13.66      7.20 o
  -1   1  15      240.52      237.18     19.31 o
   1   1  15       23.64       28.19     10.61 o
   3   1  15      309.71      328.15     32.93 o
   5   1  15       56.15       60.26     16.55 o
   7   1  15      107.55      147.63     23.19 o
   9   1  15       76.94      107.62     17.84 o
  11   1  15       18.87       18.60     11.78 o
 -36   2  15       80.99       93.28     15.42 o
 -34   2  15      239.77      206.67     16.41 o
 -32   2  15       55.28       43.98     10.49 o
 -30   2  15      182.64      173.06     16.28 o
 -28   2  15       47.19       63.25     10.29 o
 -26   2  15      112.10       94.80      9.86 o
 -24   2  15      386.58      336.14     15.50 o
 -22   2  15      295.79      310.38     14.39 o
 -20   2  15      419.31      342.20     13.09 o
 -18   2  15     4044.76     3716.61     43.56 o
 -16   2  15      376.69      397.46     13.46 o
 -14   2  15     1783.46     1736.56     27.48 o
 -12   2  15     1675.05     1706.23     35.34 o
 -10   2  15      128.28      114.68      8.86 o
  -8   2  15        4.31       -2.34     10.31 o
  -6   2  15     4007.84     3813.77     59.76 o
  -4   2  15     2909.06     2926.92     57.28 o
  -2   2  15       86.77       79.98     15.29 o
   0   2  15      484.16      493.17     23.62 o
   2   2  15       31.26       45.90     12.81 o
   4   2  15      138.77      122.65     16.98 o
   6   2  15       55.17       55.29     14.71 o
   8   2  15      232.80      179.56     26.55 o
  10   2  15      265.36      260.08     31.66 o
 -35   3  15      199.69      223.39     17.53 o
 -33   3  15       31.60       42.15     10.44 o
 -31   3  15       40.12       41.82      9.22 o
 -29   3  15       10.74       -9.17      6.31 o
 -27   3  15        5.31        6.35      6.23 o
 -25   3  15      114.08      118.12     11.54 o
 -23   3  15        7.90        1.76      5.70 o
 -21   3  15      286.33      271.95     11.90 o
 -19   3  15      126.33      105.14      9.10 o
 -17   3  15      960.25      974.99     20.93 o
 -15   3  15      450.56      429.42     14.37 o
 -13   3  15      778.96      856.70     21.38 o
 -11   3  15        1.05       -0.37      6.47 o
  -9   3  15      177.93      196.39     12.26 o
  -7   3  15      242.31      189.28     13.42 o
  -5   3  15      292.38      288.55     16.01 o
  -3   3  15       24.01        9.79      9.59 o
  -1   3  15       65.01       81.63     16.13 o
   1   3  15       37.27       54.64     16.23 o
   3   3  15      163.45      176.19     18.79 o
   5   3  15       36.91       46.93     14.55 o
   7   3  15      211.82      268.61     24.32 o
   9   3  15       31.12       13.10     17.99 o
 -34   4  15        1.64        7.43      7.66 o
 -32   4  15      152.85      160.31     12.43 o
 -30   4  15      221.54      208.69     13.47 o
 -28   4  15     2836.04     2892.99     51.16 o
 -26   4  15     1125.34     1112.93     24.10 o
 -24   4  15        8.20       10.13      6.50 o
 -22   4  15        2.72       -2.35      5.38 o
 -20   4  15        0.97        3.79      6.10 o
 -18   4  15      255.50      274.08     17.81 o
 -16   4  15      242.52      224.55     13.88 o
 -14   4  15     2050.88     2246.01     40.25 o
 -12   4  15      789.49      747.19     20.90 o
 -10   4  15      486.19      516.38     33.75 o
  -8   4  15      327.51      314.95     21.15 o
  -6   4  15       98.75      101.70     13.82 o
  -4   4  15      878.73      840.31     27.49 o
  -2   4  15     1701.10     1810.38    258.67 o
   0   4  15      612.24      686.02     35.02 o
   2   4  15       54.57       70.90     20.96 o
   4   4  15        0.05        2.57     16.90 o
   6   4  15       12.38      -11.84     12.78 o
 -31   5  15       63.61       59.34     10.51 o
 -29   5  15      164.93      200.11     15.09 o
 -27   5  15       34.61       24.17      7.67 o
 -25   5  15      153.79      165.70     12.03 o
 -23   5  15      308.95      329.75     17.81 o
 -21   5  15       86.18       72.64     11.35 o
 -19   5  15      655.11      734.21     25.38 o
 -17   5  15      177.96      181.81     12.46 o
 -15   5  15      682.05      667.88     24.20 o
 -13   5  15      989.74     1039.12     46.89 o
 -11   5  15       10.25        6.92     15.13 o
  -9   5  15       86.71       90.33     14.77 o
  -7   5  15      142.61      118.57     15.98 o
  -5   5  15      452.95      487.23     25.96 o
  -3   5  15      587.50      623.14     61.48 o
  -1   5  15      241.68      235.12     19.30 o
   1   5  15      390.56      404.96     31.13 o
   3   5  15       31.80       33.15     17.76 o
 -26   6  15      245.16      267.16     19.87 o
 -24   6  15        6.89        5.10     13.71 o
 -22   6  15       53.12       18.44     13.07 o
 -20   6  15      603.49      584.07     23.59 o
 -18   6  15      190.46      224.06     20.84 o
 -16   6  15      980.43     1013.71     37.15 o
 -14   6  15      260.73      289.51     23.56 o
 -12   6  15      815.97      751.24     38.44 o
 -10   6  15      952.18      964.51     36.42 o
  -8   6  15      540.62      550.29     29.17 o
  -6   6  15       43.78       41.24     13.55 o
  -4   6  15      224.60      226.77     30.37 o
  -2   6  15      175.87      189.05     54.69 o
 -38   0  16      516.98      574.72     34.91 o
 -36   0  16     1939.03     2008.13     62.07 o
 -34   0  16      602.07      634.89     71.43 o
 -32   0  16      138.90      175.13     24.31 o
 -30   0  16      899.19      688.23     33.50 o
 -28   0  16      602.54      675.94     36.02 o
 -26   0  16       38.27       31.83     12.46 o
 -24   0  16      395.59      252.26     41.04 o
 -22   0  16     5894.60     4870.88    118.65 o
 -20   0  16      487.45      379.69     47.55 o
 -18   0  16     4484.08     4102.49     94.81 o
 -16   0  16       46.26       37.19     22.63 o
 -14   0  16     3260.93     3103.74     96.13 o
 -12   0  16        1.37      -11.04      8.59 o
 -10   0  16     4385.43     4339.95     99.72 o
  -8   0  16     4424.83     4321.75    135.27 o
  -6   0  16       28.56       19.65     10.70 o
  -4   0  16      757.24      751.78     49.41 o
  -2   0  16        3.20        6.60     17.17 o
   0   0  16      982.07      903.67     55.69 o
   6   0  16      271.93      269.03     39.38 o
   8   0  16       97.92       91.19     32.04 o
 -37   1  16       96.26       56.82     12.39 o
 -35   1  16      157.39      171.37     16.25 o
 -33   1  16      150.38      122.87     14.84 o
 -31   1  16      260.08      300.54     18.84 o
 -29   1  16      304.15      298.61     18.23 o
 -27   1  16      568.08      601.53     21.60 o
 -25   1  16      764.15      759.67     28.58 o
 -23   1  16      559.28      536.61     25.57 o
 -21   1  16       54.23       95.19      8.94 o
 -19   1  16        7.31        5.62      5.37 o
 -17   1  16       22.77       10.60      5.82 o
 -15   1  16       77.75      107.00      7.92 o
 -13   1  16      445.58      442.75     22.49 o
 -11   1  16     1144.22     1151.11     26.79 o
  -9   1  16      429.02      473.60     17.76 o
  -7   1  16     1183.09     1123.18     27.43 o
  -5   1  16       57.56      113.07     15.88 o
  -3   1  16     1437.53     1302.13     45.03 o
  -1   1  16       41.22       30.28     10.64 o
   1   1  16       14.85       27.28     11.41 o
   3   1  16      245.37      207.59     27.22 o
   5   1  16      181.93      150.03     22.54 o
   7   1  16        6.10       12.83     15.77 o
 -36   2  16      263.74      254.24     19.23 o
 -34   2  16     1083.97     1104.62     31.11 o
 -32   2  16      128.77      138.78     14.24 o
 -30   2  16      298.02      289.89     18.51 o
 -28   2  16      326.90      359.18     19.57 o
 -26   2  16     2034.26     1854.29     33.78 o
 -24   2  16     4302.66     4116.47     56.70 o
 -22   2  16        0.75        4.17      5.94 o
 -20   2  16      134.88       91.87     10.73 o
 -18   2  16     5842.96     5513.04     71.22 o
 -16   2  16        0.94       -0.54      5.50 o
 -14   2  16      929.10      924.21     19.74 o
 -12   2  16     5548.65     5339.32     62.24 o
 -10   2  16      933.59      889.92     34.60 o
  -8   2  16      120.39      110.41      9.30 o
  -6   2  16      843.86      775.04     25.59 o
  -4   2  16     1134.35     1104.04     31.94 o
  -2   2  16      375.38      302.58     38.74 o
   0   2  16       50.60       62.53     16.47 o
   2   2  16      122.34      168.45     19.63 o
   4   2  16      242.06      311.58     24.33 o
   6   2  16      346.79      398.27     27.69 o
   8   2  16       10.75       -1.14     15.77 o
 -35   3  16       24.42       21.92     10.28 o
 -33   3  16      300.09      367.47     21.36 o
 -31   3  16        2.38        8.73      7.46 o
 -29   3  16       79.86      109.03     14.85 o
 -27   3  16      153.26      122.17     11.16 o
 -25   3  16      487.19      501.85     17.65 o
 -23   3  16      772.64      737.90     30.93 o
 -21   3  16        0.13        0.22      6.11 o
 -19   3  16        0.01        3.82      5.58 o
 -17   3  16      112.70      123.76      9.85 o
 -15   3  16      289.25      312.47     14.09 o
 -13   3  16      957.94      913.73     20.27 o
 -11   3  16       26.89       29.56      7.26 o
  -9   3  16       43.16       53.35      8.08 o
  -7   3  16       25.18       26.43     10.39 o
  -5   3  16       81.34      108.56     12.34 o
  -3   3  16      107.81       85.40     15.89 o
  -1   3  16      110.77      124.26     36.50 o
   1   3  16        1.30       22.54     14.87 o
   3   3  16       42.01       18.50     13.72 o
   5   3  16       59.00       59.14     15.82 o
 -32   4  16       41.72       55.64      9.99 o
 -30   4  16      409.42      483.82     17.91 o
 -28   4  16      417.17      377.15     17.15 o
 -26   4  16        5.16       12.56      6.85 o
 -24   4  16     1281.94     1337.11     29.66 o
 -22   4  16        5.86        5.19      6.98 o
 -20   4  16     1501.05     1537.93     35.59 o
 -18   4  16      149.93      105.66     11.66 o
 -16   4  16     3217.52     3065.39     52.33 o
 -14   4  16     2477.67     2504.59     47.69 o
 -12   4  16      325.00      342.40     16.58 o
 -10   4  16      458.73      449.68     23.48 o
  -8   4  16       79.49       85.20     13.60 o
  -6   4  16      133.04      150.28     16.07 o
  -4   4  16       74.95       74.11     12.43 o
  -2   4  16      594.41      621.64     87.02 o
   0   4  16       59.81       79.87     18.29 o
   2   4  16       67.10       49.48     19.04 o
   4   4  16      531.89      575.09     93.53 o
 -29   5  16      280.88      319.46     16.66 o
 -27   5  16        0.02        7.25      8.27 o
 -25   5  16       52.45       68.69     10.61 o
 -23   5  16      375.18      402.47     17.12 o
 -21   5  16      157.77      153.88     11.90 o
 -19   5  16      218.32      249.44     14.26 o
 -17   5  16       13.00        6.59      8.80 o
 -15   5  16       69.00       99.64     14.89 o
 -13   5  16       38.08       29.30     11.69 o
 -11   5  16      237.02      219.46     24.68 o
  -9   5  16        0.26        3.71     10.29 o
  -7   5  16       39.21       40.33     16.76 o
  -5   5  16      136.26      144.75     17.33 o
  -3   5  16       73.68       80.35     14.83 o
  -1   5  16      503.42      556.03     35.84 o
 -22   6  16        2.90      -10.73      9.53 o
 -20   6  16        3.36       -2.85     10.29 o
 -18   6  16     2365.06     2551.59     61.45 o
 -16   6  16      159.39      121.28     19.07 o
 -14   6  16      215.58      167.69     19.68 o
 -12   6  16      228.88      191.24     20.83 o
 -10   6  16        2.20       19.38     12.12 o
  -8   6  16       82.06       78.73     16.28 o
  -6   6  16      121.90      125.47     21.77 o
 -37   1  17      237.04      248.84     19.13 o
 -35   1  17      128.88      138.31     15.10 o
 -33   1  17        9.19       10.35      8.78 o
 -31   1  17      133.44      152.64     14.36 o
 -29   1  17       23.50        8.02      8.34 o
 -27   1  17      261.85      280.34     17.50 o
 -25   1  17      173.60      183.86     14.00 o
 -23   1  17      119.46      100.56     11.03 o
 -21   1  17      486.48      456.13     21.16 o
 -19   1  17      440.57      359.79     15.34 o
 -17   1  17        8.44        9.09      5.12 o
 -15   1  17        1.76        3.49      6.23 o
 -13   1  17       23.91       11.26      7.12 o
 -11   1  17      222.62      235.03     14.70 o
  -9   1  17      218.89      237.36     14.94 o
  -7   1  17      136.31      107.21     11.38 o
  -5   1  17       35.10       44.33     11.99 o
  -3   1  17      130.86      133.35     25.22 o
  -1   1  17       17.27       23.95     21.55 o
   1   1  17       80.67       37.17     23.29 o
   3   1  17        2.34       17.39     15.79 o
   5   1  17        3.61        0.30     24.22 o
 -36   2  17       21.67       18.29      9.71 o
 -34   2  17      173.97      272.00     20.49 o
 -32   2  17      455.75      527.68     21.84 o
 -30   2  17      219.84      208.52     16.21 o
 -28   2  17      970.04      817.16     25.08 o
 -26   2  17      518.68      424.45     18.02 o
 -24   2  17       43.08       51.92      8.18 o
 -22   2  17      689.54      564.86     20.58 o
 -20   2  17     1108.36      993.16     26.87 o
 -18   2  17        6.29       10.74      6.38 o
 -16   2  17        6.17       -7.86      5.43 o
 -14   2  17      195.43      189.06     17.12 o
 -12   2  17      125.42      137.94     10.94 o
 -10   2  17       24.73       40.80      8.32 o
  -8   2  17       22.54       21.37      7.83 o
  -6   2  17      205.71      256.29     22.93 o
  -4   2  17      135.55      107.27     17.36 o
  -2   2  17      112.00      120.37     18.90 o
   0   2  17       49.99       51.25     13.43 o
   2   2  17        0.20        2.78     12.16 o
   4   2  17      355.82      418.15     28.37 o
 -33   3  17        0.45       15.07      9.38 o
 -31   3  17       73.98       89.88     11.32 o
 -29   3  17      481.55      483.59     18.83 o
 -27   3  17        3.73        5.40      6.85 o
 -25   3  17        2.60        0.67      7.72 o
 -23   3  17      378.13      379.47     20.31 o
 -21   3  17      473.92      466.00     19.32 o
 -19   3  17       62.22       76.33      9.53 o
 -17   3  17        3.02        2.12      8.09 o
 -15   3  17       40.99       38.07      7.05 o
 -13   3  17       57.08       53.08      7.76 o
 -11   3  17      197.22      191.21     14.96 o
  -9   3  17        9.27       10.28      9.41 o
  -7   3  17      219.90      220.70     18.41 o
  -5   3  17       25.08       18.96      9.49 o
  -3   3  17       20.17       20.55     13.86 o
  -1   3  17        3.65       -3.61     13.71 o
   1   3  17        5.17        5.59     16.36 o
   3   3  17        1.07        5.36     17.28 o
 -30   4  17      467.06      498.06     19.36 o
 -28   4  17      419.81      465.47     19.17 o
 -26   4  17      211.04      201.39     16.34 o
 -24   4  17      501.23      542.79     21.65 o
 -22   4  17      302.07      308.29     15.35 o
 -20   4  17       98.58      122.38     11.53 o
 -18   4  17     1355.39     1355.48     33.82 o
 -16   4  17      355.37      356.87     16.36 o
 -14   4  17      237.05      259.52     23.00 o
 -12   4  17        0.24       -4.36      7.76 o
 -10   4  17      689.65      671.56     28.28 o
  -8   4  17        3.28        2.66     12.38 o
  -6   4  17      277.07      322.09     29.29 o
  -4   4  17        4.16       -3.76     16.71 o
  -2   4  17       24.17        9.04     17.77 o
   0   4  17      284.05      310.22     32.79 o
 -27   5  17       90.65       97.61     12.58 o
 -25   5  17      229.92      247.23     16.94 o
 -23   5  17       24.65       25.86      8.56 o
 -21   5  17      450.06      427.63     22.18 o
 -19   5  17        4.29        7.00      8.26 o
 -17   5  17        0.25       -8.86      8.19 o
 -15   5  17        9.36      -11.55     10.01 o
 -13   5  17      125.04      124.57     16.86 o
 -11   5  17      201.15      192.76     25.82 o
  -9   5  17      120.88      108.31     16.67 o
  -7   5  17       13.53        1.56     10.86 o
  -5   5  17      202.59      234.89     18.35 o
 -36   0  18       59.01      121.67     21.38 o
 -34   0  18       16.05       14.20     13.93 o
 -32   0  18      174.86      153.95     35.18 o
 -30   0  18     1833.97     1823.49     55.65 o
 -28   0  18      682.20      563.77     41.07 o
 -26   0  18        0.15        8.61     12.49 o
 -24   0  18     3408.82     2889.33    117.64 o
 -22   0  18      828.52      789.00     32.68 o
 -20   0  18      167.03      194.36     30.49 o
 -18   0  18       36.37       46.17     12.40 o
 -16   0  18      415.61      333.35     49.25 o
 -14   0  18     2484.07     2590.88     66.62 o
 -12   0  18     1285.97     1413.98     45.55 o
 -10   0  18      608.98      716.01     32.53 o
  -8   0  18       37.71       37.30     13.03 o
  -6   0  18        9.86       14.03     19.60 o
  -4   0  18        2.00       22.31     20.87 o
  -2   0  18      533.14      701.47     52.64 o
 -35   1  18      184.98      239.20     26.46 o
 -33   1  18      155.39      194.31     16.56 o
 -31   1  18       27.43       18.10      9.01 o
 -29   1  18       61.45       59.57     10.57 o
 -27   1  18      861.52      752.29     26.28 o
 -25   1  18       53.61       46.64      9.30 o
 -23   1  18        4.47        2.84      7.99 o
 -21   1  18      130.62      157.88     15.66 o
 -19   1  18     1225.44     1097.92     33.20 o
 -17   1  18        6.23        8.82      6.95 o
 -15   1  18        7.62       10.40      7.15 o
 -13   1  18        4.79       -7.10      6.43 o
 -11   1  18      440.15      448.57     19.23 o
  -9   1  18       98.56      101.46     11.27 o
  -7   1  18       15.28       26.67     12.03 o
  -5   1  18       84.96      111.53     24.25 o
  -3   1  18       43.16       53.20     22.32 o
  -1   1  18      333.75      437.24     42.13 o
   1   1  18      123.26      122.16     22.02 o
   3   1  18      431.27      394.61     33.83 o
 -34   2  18      148.26      175.56     16.18 o
 -32   2  18       64.69       62.51     16.74 o
 -30   2  18       66.65       52.99     14.34 o
 -28   2  18       32.14       25.79     10.16 o
 -26   2  18      762.12      676.24     23.66 o
 -24   2  18       44.00       45.53      9.69 o
 -22   2  18       17.01        3.50      7.44 o
 -20   2  18       57.57       43.63      9.11 o
 -18   2  18        0.56        2.15      6.51 o
 -16   2  18      694.77      699.53     29.51 o
 -14   2  18        0.20       -0.54      6.26 o
 -12   2  18       36.76       28.06     13.21 o
 -10   2  18      513.07      591.92     20.15 o
  -8   2  18        0.07       11.64     13.39 o
  -6   2  18      203.54      207.08     17.05 o
  -4   2  18      255.64      306.94     26.12 o
  -2   2  18      196.27      272.01     25.82 o
   0   2  18        1.61       14.37     25.57 o
   2   2  18      153.69      209.06     26.43 o
 -31   3  18        9.57       18.66      8.66 o
 -29   3  18      260.06      258.47     15.97 o
 -27   3  18      288.52      305.40     19.45 o
 -25   3  18       32.24       32.06      9.81 o
 -23   3  18       18.49       12.81      8.77 o
 -21   3  18        2.42       -0.95      7.36 o
 -19   3  18      824.68      819.88     22.66 o
 -17   3  18      200.33      205.00     13.85 o
 -15   3  18       49.55       53.44      9.11 o
 -13   3  18      110.29       93.82     19.98 o
 -11   3  18      132.17      143.83     16.39 o
  -9   3  18      528.91      552.35     49.29 o
  -7   3  18        1.11       -4.91      8.27 o
  -5   3  18       54.24       53.84     16.32 o
  -3   3  18       14.33       22.30     15.65 o
  -1   3  18       25.19       49.83     18.10 o
 -28   4  18       76.81      110.82     17.05 o
 -26   4  18       41.06       21.62      9.88 o
 -24   4  18      502.37      517.75     22.68 o
 -22   4  18        2.32       11.28      8.97 o
 -20   4  18      153.14      227.69     16.90 o
 -18   4  18       17.64       10.69      7.58 o
 -16   4  18      164.18      215.95     14.68 o
 -14   4  18       27.32       29.24      8.23 o
 -12   4  18        0.03        4.12     24.60 o
 -10   4  18       44.76       86.13     20.11 o
  -8   4  18      182.82      203.54     29.64 o
  -6   4  18      278.29      325.89     38.47 o
  -4   4  18       55.16       86.29     21.62 o
 -23   5  18        2.50       -4.75      7.29 o
 -21   5  18        5.84       -0.36      8.23 o
 -19   5  18      270.32      282.54     17.61 o
 -17   5  18       15.40       33.16      9.53 o
 -15   5  18        1.68        4.79     11.89 o
 -13   5  18        0.13       -0.59     14.62 o
 -11   5  18      121.40       94.52     27.52 o
  -9   5  18       98.95       96.17     20.48 o
 -33   1  19        8.59       14.57      9.22 o
 -31   1  19       11.95       10.62      8.54 o
 -29   1  19      105.75      109.41     12.64 o
 -27   1  19       23.61       26.86     11.87 o
 -25   1  19        0.00        6.10     11.17 o
 -23   1  19       15.80       29.72     10.08 o
 -21   1  19       34.88       39.39     13.70 o
 -19   1  19       38.27       41.29     10.81 o
 -17   1  19       57.76       63.10      9.89 o
 -15   1  19        0.00       12.50      7.48 o
 -13   1  19       40.76       31.51      8.68 o
 -11   1  19        3.85        0.66      7.61 o
  -9   1  19      198.28      207.40     15.44 o
  -7   1  19        5.14      -10.28      9.77 o
  -5   1  19        4.20      -13.58     19.50 o
  -3   1  19        5.34        2.66     19.19 o
  -1   1  19       68.92      108.90     28.20 o
 -32   2  19       45.98       83.70     12.26 o
 -30   2  19      148.18      230.39     19.32 o
 -28   2  19      132.15      131.37     16.49 o
 -26   2  19      178.91      254.75     17.65 o
 -24   2  19       22.99       36.14      9.48 o
 -22   2  19      159.48      124.51     12.98 o
 -20   2  19       84.28      109.27     12.68 o
 -18   2  19      920.57     1031.02     33.91 o
 -16   2  19      275.83      281.64     29.08 o
 -14   2  19       64.31       81.92      9.99 o
 -12   2  19      291.76      315.14     20.01 o
 -10   2  19       91.09      124.42     16.12 o
  -8   2  19       71.78      118.84     14.30 o
  -6   2  19      522.21      636.35     40.78 o
  -4   2  19      532.21      698.15     36.56 o
  -2   2  19       29.12       30.51     31.14 o
 -29   3  19        3.01        0.27      9.13 o
 -27   3  19       13.97       26.21     10.34 o
 -25   3  19      461.17      449.96     21.07 o
 -23   3  19       88.28      120.26     13.42 o
 -21   3  19       91.57      107.24     14.07 o
 -19   3  19      277.56      265.10     16.21 o
 -17   3  19      223.62      225.96     21.58 o
 -15   3  19      611.81      677.50     46.16 o
 -13   3  19      164.66      194.60     19.44 o
 -11   3  19       48.48       66.84     20.09 o
  -9   3  19       53.10       58.96     21.12 o
  -7   3  19      306.47      382.02     26.56 o
  -5   3  19      122.02       93.93     20.48 o
 -26   4  19       33.04       21.10      9.96 o
 -24   4  19        0.42        7.06      8.93 o
 -22   4  19      105.55      102.88     13.32 o
 -20   4  19      571.30      569.88     20.54 o
 -18   4  19       16.22       20.75      8.51 o
 -16   4  19       86.88      113.53     12.00 o
 -14   4  19        0.04        7.28     25.28 o
 -12   4  19      464.76      568.10     57.84 o
 -10   4  19      369.40      536.78     57.47 o
  -8   4  19      604.63      761.56     66.41 o
 -32   0  20       98.56       92.04     18.77 o
 -30   0  20     1846.69     2130.12     62.20 o
 -28   0  20      881.35      894.47     38.01 o
 -26   0  20      224.88      288.38     40.14 o
 -24   0  20        0.00       15.13     14.95 o
 -22   0  20       94.76      115.44     26.27 o
 -20   0  20       31.71       20.23     17.84 o
 -18   0  20     3871.20     4155.36    121.76 o
 -16   0  20     1707.87     1844.96     55.36 o
 -14   0  20       16.82        4.49     11.05 o
 -12   0  20     1677.49     1700.16     68.50 o
 -10   0  20      255.24      355.41     28.14 o
  -8   0  20     1553.51     1970.29     87.35 o
  -6   0  20        5.92       66.17     24.26 o
  -4   0  20       35.52       85.85     27.75 o
 -31   1  20       49.43       33.30     10.59 o
 -29   1  20       14.42       16.48     10.93 o
 -27   1  20       53.38       70.68     13.49 o
 -25   1  20       93.57       70.24     17.39 o
 -23   1  20        5.97        4.29     15.51 o
 -21   1  20      176.16      212.95     37.82 o
 -19   1  20      129.55      130.80     15.92 o
 -17   1  20     1474.05     1449.27     33.69 o
 -15   1  20      399.63      473.59     19.42 o
 -13   1  20       30.23       39.96      9.54 o
 -11   1  20      279.16      363.71     19.75 o
  -9   1  20      250.88      279.17     20.81 o
  -7   1  20       63.58       70.63     23.64 o
  -5   1  20      165.06      209.59     32.21 o
 -30   2  20       84.71       58.91     14.64 o
 -28   2  20       15.26       14.24     10.90 o
 -26   2  20      210.55      249.46     20.76 o
 -24   2  20       45.73       37.89     10.05 o
 -22   2  20        7.12        3.05     11.40 o
 -20   2  20      721.52      818.04     31.04 o
 -18   2  20      233.04      263.77     24.32 o
 -16   2  20      192.67      227.57     21.65 o
 -14   2  20     1755.32     1875.87     57.55 o
 -12   2  20        7.56       18.81      8.57 o
 -10   2  20       82.86      118.15     14.34 o
  -8   2  20       30.51       32.16     11.96 o
  -6   2  20      711.96      872.26     41.70 o
 -27   3  20       46.01       41.03     10.84 o
 -25   3  20        0.16        4.86      9.01 o
 -23   3  20      246.22      222.46     17.18 o
 -21   3  20       60.91       46.25     11.96 o
 -19   3  20      133.04      129.83     16.99 o
 -17   3  20      127.71      170.22     18.78 o
 -15   3  20       37.50       33.19     11.98 o
 -13   3  20        0.42       -1.67      9.77 o
 -11   3  20        0.03       -0.10     12.73 o
  -9   3  20       79.84      128.69     17.15 o
 -27   1  21       50.39       45.29     16.06 o
 -25   1  21        3.25      -12.16     10.28 o
 -23   1  21       84.34      119.12     19.90 o
 -21   1  21      163.38      174.91     23.17 o
 -19   1  21        2.64       12.26      9.92 o
 -17   1  21       14.61       16.18      8.77 o
 -15   1  21       26.99       32.41      9.91 o
 -13   1  21       75.77       78.92     11.52 o
 -11   1  21        6.11       -1.00      8.32 o
 -26   2  21      819.15      908.55     48.01 o
 -24   2  21       10.83       18.94     13.95 o
 -22   2  21     1013.73     1077.44     80.97 o
 -20   2  21      171.08      215.46     20.05 o
 -18   2  21        7.47        2.59     11.32 o
 -16   2  21      175.78      211.53     16.31 o
 -14   2  21      160.68      181.55     15.99 o
 -12   2  21      797.77      879.12     91.85 o
 
